# Supplementary material for: Metagenomic Thermometer
Source: DNA Res. 2023 Nov 6;30(6):dsad024. doi: 10.1093/dnares/dsad024 (PMC10660216; doi:10.1093/dnares/dsad024)
Supplement: dsad024_suppl_Supplementary_Tables_S1-S8 [file dsad024_suppl_supplementary_tables_s1-s8.xlsx]

## Sheet: S1_MetaData_HotSpring
Table S1 Metadata of hot spring metagenomic sequence
BioProject	RunID	temperature	MPT	pH	environment type	location	hot spring name
PRJDB7293	DRR163685	84.5	89.2356	6.6	water	Japan:Kagoshima	Kirishima
PRJDB7293	DRR163686	90.4	67.3812	4.8	water	Japan:Kagoshima	Kirishima
PRJDB7293	DRR163687	68	72.9175	6.9	water	Japan:Kagoshima	Kirishima
PRJDB7293	DRR163688	96.8	93.942	8.8	water	Japan:Kagoshima	Kirishima
PRJDB7293	DRR163689	94.7	92.4429	1.9	water	Japan:Kagoshima	Kirishima
PRJDB7293	DRR163690	88	91.5534	2.9	water	Japan:Kagoshima	Kirishima
PRJDB7293	DRR163691	84	83.8959	2.4	water	Japan:Kagoshima	Kirishima
PRJDB7293	DRR163692	85.5	90.7284	2.9	water	Japan:Kagoshima	Kirishima
PRJDB7293	DRR163693	89.1	87.3268	2.8	water	Japan:Kagoshima	Kirishima
PRJNA335670	SRR3961733	52.1	36.7702	7.8	surface water	India: Anhoni	Madhya Pradesh
PRJNA335670	SRR3961734	55	39.6089	7.8	surface water	India: Anhoni	Madhya Pradesh
PRJNA335670	SRR3961739	43.5	32.5928	7.5	surface water	India: Anhoni	Madhya Pradesh
PRJNA335670	SRR3961742	69	83.2616	7	surface water	India: Tattapani	Chhattisgarh
PRJNA335670	SRR3961743	67	72.3574	7.8	surface water	India: Tattapani	Chhattisgarh
PRJNA412936	SRR10063240	34.5	36.3483	6.96	water	New Zealand: Raoul Island
PRJNA412936	SRR10063241	29.9	26.3779	5.9	water	New Zealand: Raoul Island
PRJNA412936	SRR10063242	27.2	22.6223	5.43	water	New Zealand: Raoul Island
PRJNA419239	SRR6311220	70	47.3075	3.75	sediment	Russia: Kamchatka	Mutnovsky
PRJNA419239	SRR6311221	70	59.2922	3.75	sediment	Russia: Kamchatka	Mutnovsky
PRJNA419239	SRR6311222	81	83.4824	7.3	sediment	Russia: Kamchatka	Uzon Caldera
PRJNA419239	SRR6311223	81	82.5825	7.3	sediment	Russia: Kamchatka	Uzon Caldera
PRJNA419239	SRR6311224	70	62.2426	3.75	sediment	Russia: Kamchatka	Mutnovsky
PRJNA419239	SRR6314870	70	61.666	3.75	sediment	Russia: Kamchatka	Mutnovsky
PRJNA419239	SRR6314871	81	81.7444	7.3	sediment	Russia: Kamchatka	Uzon Caldera
PRJNA427880	SRR6429753	58	61.3108	9.8	microbial mat	Russia: Ush-Beldyr
PRJNA427880	SRR6429754	58	60.8632	9.8	microbial mat	Russia: Ush-Beldyr
PRJNA432589	SRR10484996	91.3	96.2581	7.2	water	New Zealand: Taup	Volcanic Zone
PRJNA522671	SRR8581213	45	43.2505	n.d.	microbial mat	India: Kheerganga	H.P.
PRJNA522671	SRR8581214	46	49.5789	n.d.	microbial mat	India: Kheerganga	H.P.
PRJNA646987	SRR12281643	87	58.3846	n.d.	water	USA: Yellowstone National Park	Octopus Spring
PRJNA701321	SRR13684272	95.6	67.7212	4.06	water	USA:Wyoming
PRJNA701321	SRR13684273	88.4	69.409	4.11	water	USA:Wyoming
PRJNA701321	SRR13684274	85.8	69.1628	4.13	water	USA:Wyoming
PRJDB12294	DRR318513	29.6	37.5281	8	sediment	Japan:Kagoshima	Kirishima
PRJDB12294	DRR318514	34.7	38.5916	7.99	sediment	Japan:Kagoshima	Kirishima
PRJDB12294	DRR318515	36.8	41.803	8.01	sediment	Japan:Kagoshima	Kirishima
PRJDB12294	DRR318516	43.1	55.8017	8.24	sediment	Japan:Kagoshima	Kirishima
PRJDB12294	DRR318517	44.6	47.2057	8.28	sediment	Japan:Kagoshima	Kirishima
PRJDB12294	DRR318518	50.2	48.2085	8.28	sediment	Japan:Kagoshima	Kirishima
PRJDB12294	DRR318519	54	54.0927	7.91	sediment	Japan:Kagoshima	Kirishima
PRJDB12294	DRR318520	60	63.5775	7.62	sediment	Japan:Kagoshima	Kirishima

## Sheet: S2_MetaData_env
Table S2 Metadata of soil, sewage, plant water, and stream metagenomic sequence
Environment	BioProject	RunID	temperature	MPT
soil	PRJNA375299	SRR5579859	14.1	32.36
soil	PRJNA375300	SRR5579862	14.7	31.21
soil	PRJNA375302	SRR5579863	14	30.72
soil	PRJNA375301	SRR5579864	13.3	32.46
soil	PRJNA375303	SRR5579871	24.1	31.4
soil	PRJNA375304	SRR5579872	13.5	31.1
soil	PRJNA375305	SRR5579875	54.2	43.14
soil	PRJNA375306	SRR5579883	32	37.81
soil	PRJNA375307	SRR5579884	34.1	44.47
soil	PRJNA375308	SRR5579885	38.9	39.06
soil	PRJNA375334	SRR5580765	12.1	33.11
soil	PRJNA375309	SRR5581483	21.7	37.8
soil	PRJNA492298	SRR7882662	57.4	56.32
soil	PRJNA492298	SRR7882663	57.4	47.03
sewage	PRJNA415974	SRR6231190	30	31.02
sewage	PRJNA415974	SRR6231176	23	32.36
sewage	PRJNA415974	SRR6231213	34	30.99
sewage	PRJNA415974	SRR6231144	8	33.32
sewage	PRJNA415974	SRR6231145	9	32.45
sewage	PRJNA415974	SRR6231162	27	31.87
sewage	PRJNA415974	SRR6231201	10	31.83
sewage	PRJNA415974	SRR6231209	21	31.44
sewage	PRJNA415974	SRR6231214	32	31.13
sewage	PRJNA415974	SRR6231185	28	31.14
sewage	PRJNA415974	SRR6231178	22	32.21
sewage	PRJNA415974	SRR6231179	25	32.41
sewage	PRJNA415974	SRR6231153	8	32.64
sewage	PRJNA415974	SRR6231154	9	32.5
sewage	PRJNA415974	SRR6231199	21	30.62
sewage	PRJNA415974	SRR6231194	10	31.74
stream	PRJNA415974	SRR6231215	27	22.33
stream	PRJNA415974	SRR6231164	21	21.31
stream	PRJNA415974	SRR6231166	22	21.06
stream	PRJNA415974	SRR6231189	31	24.02
stream	PRJNA415974	SRR6231212	27	23.43
stream	PRJNA415974	SRR6231135	26	22.56
stream	PRJNA415974	SRR6231216	32	23.74
stream	PRJNA415974	SRR6231134	8	20.52
stream	PRJNA415974	SRR6231174	28	22.46
stream	PRJNA415974	SRR6231197	8	22.05
stream	PRJNA415974	SRR6231206	19	19.44
stream	PRJNA415974	SRR6231205	18	20.89
stream	PRJNA415974	SRR6231139	20	17.37
stream	PRJNA415974	SRR6231148	18	18.18
stream	PRJNA415974	SRR6231138	21	21.27
stream	PRJNA415974	SRR6231149	21	23.64
stream	PRJNA415974	SRR6231186	29	23.72
stream	PRJNA415974	SRR6231218	33	26.79
stream	PRJNA415974	SRR6231217	32	23.98
stream	PRJNA415974	SRR6231137	27	22.3
stream	PRJNA415974	SRR6231161	23	21.35
stream	PRJNA415974	SRR6231131	26	22.22
stream	PRJNA415974	SRR6231136	9	22.17
stream	PRJNA415974	SRR6231158	21	20.04
stream	PRJNA415974	SRR6231159	22	21.45
stream	PRJNA415974	SRR6231165	22	21.33
stream	PRJNA415974	SRR6231198	9	20.84
stream	PRJNA415974	SRR6231181	28	25.47
stream	PRJNA415974	SRR6231152	22	23.88
stream	PRJNA415974	SRR6231157	22	21.48
stream	PRJNA415974	SRR6231202	20	22.66
stream	PRJNA415974	SRR6231207	20	23.14
stream	PRJNA415974	SRR6231141	28	29.02
stream	PRJNA415974	SRR6231220	30	25.84
stream	PRJNA415974	SRR6231221	28	27.25
stream	PRJNA415974	SRR6231140	24	20.76
wastewater plant	PRJNA415974	SRR6231192	24	27.5
wastewater plant	PRJNA415974	SRR6231132	8	28.06
wastewater plant	PRJNA415974	SRR6231182	30	31.77
wastewater plant	PRJNA415974	SRR6231171	18	27.1
wastewater plant	PRJNA415974	SRR6231172	26	29.63
wastewater plant	PRJNA415974	SRR6231133	7	25.58
wastewater plant	PRJNA415974	SRR6231196	8	27.66
wastewater plant	PRJNA415974	SRR6231210	19	29.02
wastewater plant	PRJNA415974	SRR6231160	17	32.39
wastewater plant	PRJNA415974	SRR6231173	26	27.17
wastewater plant	PRJNA415974	SRR6231188	29	29.28
wastewater plant	PRJNA415974	SRR6231147	8	30.06
wastewater plant	PRJNA415974	SRR6231193	8	26.7
wastewater plant	PRJNA415974	SRR6231175	24	29.22
wastewater plant	PRJNA415974	SRR6231146	7	26.71
wastewater plant	PRJNA415974	SRR6231204	19	30.14
wastewater plant	PRJNA415974	SRR6231163	24	32.54
wastewater plant	PRJNA415974	SRR6231168	18	32.15
wastewater plant	PRJNA415974	SRR6231219	30	31.32
wastewater plant	PRJNA415974	SRR6231200	8	31.04
wastewater plant	PRJNA415974	SRR6231151	8	31.97
wastewater plant	PRJNA415974	SRR6231187	27	30.3
wastewater plant	PRJNA415974	SRR6231150	8	32.41
wastewater plant	PRJNA415974	SRR6231211	19	31.28
wastewater plant	PRJNA415974	SRR6231177	24	31.99
wastewater plant	PRJNA415974	SRR6231183	30	31.26
wastewater plant	PRJNA415974	SRR6231155	9	31.65
wastewater plant	PRJNA415974	SRR6231208	19	30.9
wastewater plant	PRJNA415974	SRR6231167	24	31.89
wastewater plant	PRJNA415974	SRR6231191	29	30.86
wastewater plant	PRJNA415974	SRR6231142	8	31.56
wastewater plant	PRJNA415974	SRR6231143	8	32.17
wastewater plant	PRJNA415974	SRR6231195	8	31.04
wastewater plant	PRJNA415974	SRR6231169	20	31.94
wastewater plant	PRJNA415974	SRR6231184	27	30.07
wastewater plant	PRJNA415974	SRR6231130	19	30.39
wastewater plant	PRJNA415974	SRR6231203	8	26.94
wastewater plant	PRJNA415974	SRR6231170	17	27.37
wastewater plant	PRJNA415974	SRR6231180	26	27.06
wastewater plant	PRJNA415974	SRR6231156	7	22.67

## Sheet: S3_MetaData_ocean
Table S3 Metadata of ocean metagenomic sequence
BioProject	RunID	temperature	MPT	month	year	site	depth_m
PRJDB5708	DRR090871	10.275	23.05	1	2015	1	1
PRJDB5708	DRR090872	9.481	22.6	1	2015	2	1
PRJDB5708	DRR090873	9.109	21.89	1	2015	3	1
PRJDB5771	DRR092612	9.334	23.91	1	2016	1	1
PRJDB5771	DRR092613	9.42	24.18	2	2016	1	1
PRJDB5771	DRR092614	8.551	21.11	3	2016	1	1
PRJDB5771	DRR092615	10.017	19.14	4	2016	1	1
PRJDB5771	DRR092616	12.713	19.23	5	2016	1	1
PRJDB5771	DRR092617	17.206	18.98	6	2016	1	1
PRJDB5771	DRR092618	19.316	19.59	7	2016	1	1
PRJDB5771	DRR092619	23.471	22.76	8	2016	1	1
PRJDB5771	DRR092620	22.32	24.44	9	2016	1	1
PRJDB5771	DRR092621	19.873	25.44	10	2016	1	1
PRJDB5771	DRR092622	10.695	24.06	1	2016	1	8
PRJDB5771	DRR092623	9.636	24.08	2	2016	1	8
PRJDB5771	DRR092624	8.343	21.17	3	2016	1	8
PRJDB5771	DRR092625	9.472	19.75	4	2016	1	8
PRJDB5771	DRR092626	10.476	19.48	5	2016	1	8
PRJDB5771	DRR092627	13.295	18.84	6	2016	1	8
PRJDB5771	DRR092628	16.939	20.47	7	2016	1	8
PRJDB5771	DRR092629	17.729	20.49	8	2016	1	8
PRJDB5771	DRR092630	20.936	24.47	9	2016	1	8
PRJDB5771	DRR092631	19.238	26.62	10	2016	1	8
PRJDB5771	DRR092632	9.604	23.89	1	2016	2	1
PRJDB5771	DRR092633	8.638	23.65	2	2016	2	1
PRJDB5771	DRR092634	7.927	21.93	3	2016	2	1
PRJDB5771	DRR092635	10.524	18.48	4	2016	2	1
PRJDB5771	DRR092636	11.748	18.91	5	2016	2	1
PRJDB5771	DRR092637	16.812	19.41	6	2016	2	1
PRJDB5771	DRR092638	20.204	20.34	7	2016	2	1
PRJDB5771	DRR092639	23.392	20.32	8	2016	2	1
PRJDB5771	DRR092640	22.434	24.07	9	2016	2	1
PRJDB5771	DRR092641	18.787	23.13	10	2016	2	1
PRJDB5771	DRR092642	11.037	24.79	1	2016	2	10
PRJDB5771	DRR092643	9.424	24.35	2	2016	2	10
PRJDB5771	DRR092644	8.121	21.01	3	2016	2	10
PRJDB5771	DRR092645	9.285	20.95	4	2016	2	10
PRJDB5771	DRR092646	10.221	19.91	5	2016	2	10
PRJDB5771	DRR092647	13.193	19.02	6	2016	2	10
PRJDB5771	DRR092648	16.646	19.4	7	2016	2	10
PRJDB5771	DRR092649	17.698	22.06	8	2016	2	10
PRJDB5771	DRR092650	20.757	24.19	9	2016	2	10
PRJDB5771	DRR092651	19.31	25.47	10	2016	2	10
PRJDB5771	DRR092652	10.054	24.14	1	2016	3	1
PRJDB5771	DRR092653	7.976	23.64	2	2016	3	1
PRJDB5771	DRR092654	7.175	20.66	3	2016	3	1
PRJDB5771	DRR092655	10.013	18.94	4	2016	3	1
PRJDB5771	DRR092656	11.215	19.25	5	2016	3	1
PRJDB5771	DRR092657	15.519	19.35	6	2016	3	1
PRJDB5771	DRR092658	19.334	21.03	7	2016	3	1
PRJDB5771	DRR092659	22.227	22.35	8	2016	3	1
PRJDB5771	DRR092660	21.384	23.81	9	2016	3	1
PRJDB5771	DRR092661	17.637	22.99	10	2016	3	1
PRJDB5771	DRR092662	10.017	22.74	1	2016	3	10
PRJDB5771	DRR092663	9.394	24.14	2	2016	3	10
PRJDB5771	DRR092664	7.997	22.52	3	2016	3	10
PRJDB5771	DRR092665	9.351	20.18	4	2016	3	10
PRJDB5771	DRR092666	10.026	20.96	5	2016	3	10
PRJDB5771	DRR092667	13.249	19.19	6	2016	3	10
PRJDB5771	DRR092668	16.564	20.37	7	2016	3	10
PRJDB5771	DRR092669	17.61	21.43	8	2016	3	10
PRJDB5771	DRR092670	20.561	24.97	9	2016	3	10
PRJDB5771	DRR092671	19.17	24.98	10	2016	3	10
PRJDB10010	DRR232495	11.028	23	1	2017	1	1
PRJDB10010	DRR232496	8.311	21.29	2	2017	1	1
PRJDB10010	DRR232497	7.748	19.67	3	2017	1	1
PRJDB10010	DRR232498	8.918	17.5	4	2017	1	1
PRJDB10010	DRR232499	10.654	18.23	5	2017	1	1
PRJDB10010	DRR232500	14.074	18.35	6	2017	1	1
PRJDB10010	DRR232501	21.048	18.69	7	2017	1	1
PRJDB10010	DRR232502	23.621	22.38	8	2017	1	1
PRJDB10010	DRR232503	19.857	22.67	9	2017	1	1
PRJDB10010	DRR232504	19.12	22.66	10	2017	1	1
PRJDB10010	DRR232505	14.929	23.67	11	2017	1	1
PRJDB10010	DRR232506	11.966	21.63	12	2017	1	1
PRJDB10010	DRR232507	10.939	22.72	1	2017	1	8
PRJDB10010	DRR232508	8.312	21.44	2	2017	1	8
PRJDB10010	DRR232509	7.764	19.44	3	2017	1	8
PRJDB10010	DRR232510	8.646	18.45	4	2017	1	8
PRJDB10010	DRR232511	9.358	17.41	5	2017	1	8
PRJDB10010	DRR232512	11.294	19.01	6	2017	1	8
PRJDB10010	DRR232513	15.004	19.3	7	2017	1	8
PRJDB10010	DRR232514	19.03	23.18	8	2017	1	8
PRJDB10010	DRR232515	18.84	23.44	9	2017	1	8
PRJDB10010	DRR232516	18.099	22.73	10	2017	1	8
PRJDB10010	DRR232517	15.309	23.08	11	2017	1	8
PRJDB10010	DRR232518	12.451	22.04	12	2017	1	8
PRJDB10010	DRR232519	10.666	22.1	1	2017	2	1
PRJDB10010	DRR232520	7.863	20.91	2	2017	2	1
PRJDB10010	DRR232521	7.273	18.99	3	2017	2	1
PRJDB10010	DRR232522	9.454	18.01	4	2017	2	1
PRJDB10010	DRR232523	12.385	18.46	5	2017	2	1
PRJDB10010	DRR232524	14.929	18.5	6	2017	2	1
PRJDB10010	DRR232525	19.973	20.07	7	2017	2	1
PRJDB10010	DRR232526	22.346	21.89	8	2017	2	1
PRJDB10010	DRR232527	21.026	22.52	9	2017	2	1
PRJDB10010	DRR232528	17.413	22.13	10	2017	2	1
PRJDB10010	DRR232529	13.733	22.08	11	2017	2	1
PRJDB10010	DRR232530	11.13	21.28	12	2017	2	1
PRJDB10010	DRR232531	10.516	22.91	1	2017	2	10
PRJDB10010	DRR232532	7.997	20.85	2	2017	2	10
PRJDB10010	DRR232533	7.817	21.2	3	2017	2	10
PRJDB10010	DRR232534	8.557	19.47	4	2017	2	10
PRJDB10010	DRR232535	8.838	20.46	5	2017	2	10
PRJDB10010	DRR232536	11.137	19.75	6	2017	2	10
PRJDB10010	DRR232537	14.871	20.7	7	2017	2	10
PRJDB10010	DRR232538	18.865	21.91	8	2017	2	10
PRJDB10010	DRR232539	18.546	23.53	9	2017	2	10
PRJDB10010	DRR232540	18.092	23.51	10	2017	2	10
PRJDB10010	DRR232541	15.231	23.28	11	2017	2	10
PRJDB10010	DRR232542	12.123	21.6	12	2017	2	10
PRJDB10010	DRR232543	9.849	21.77	1	2017	3	1
PRJDB10010	DRR232544	8.069	20.32	2	2017	3	1
PRJDB10010	DRR232545	7.186	19.01	3	2017	3	1
PRJDB10010	DRR232546	8.752	17.54	4	2017	3	1
PRJDB10010	DRR232547	11.305	18.49	5	2017	3	1
PRJDB10010	DRR232548	15.266	17.44	6	2017	3	1
PRJDB10010	DRR232549	21.647	20.46	7	2017	3	1
PRJDB10010	DRR232550	22.135	21.08	8	2017	3	1
PRJDB10010	DRR232551	20.584	21.97	9	2017	3	1
PRJDB10010	DRR232552	16.792	22.11	10	2017	3	1
PRJDB10010	DRR232553	14.341	22.25	11	2017	3	1
PRJDB10010	DRR232554	11.635	21.19	12	2017	3	1
PRJDB10010	DRR232555	9.9	21.1	1	2017	3	10
PRJDB10010	DRR232556	8.071	20.6	2	2017	3	10
PRJDB10010	DRR232557	7.627	18.84	3	2017	3	10
PRJDB10010	DRR232558	8.141	20.68	4	2017	3	10
PRJDB10010	DRR232559	8.741	19.66	5	2017	3	10
PRJDB10010	DRR232560	11.06	18.6	6	2017	3	10
PRJDB10010	DRR232561	14.811	20.34	7	2017	3	10
PRJDB10010	DRR232562	18.914	22.24	8	2017	3	10
PRJDB10010	DRR232563	18.848	22.99	9	2017	3	10
PRJDB10010	DRR232564	18.347	22.71	10	2017	3	10
PRJDB10010	DRR232565	15.187	23.41	11	2017	3	10
PRJDB10010	DRR232566	11.691	21.86	12	2017	3	10
PRJDB5708	DRR232707	8.746	21.72	2	2015	1	1
PRJDB5708	DRR232708	6.428	20.07	3	2015	1	1
PRJDB5708	DRR232709	8.618	21.21	4	2015	1	1
PRJDB5708	DRR232710	13.946	21.29	5	2015	1	1
PRJDB5708	DRR232711	12.208	19.43	6	2015	1	1
PRJDB5708	DRR232712	18.218	20.45	7	2015	1	1
PRJDB5708	DRR232713	25.01	22.73	8	2015	1	1
PRJDB5708	DRR232714	19.439	23.6	9	2015	1	1
PRJDB5708	DRR232715	19.219	22.44	10	2015	1	1
PRJDB5708	DRR232716	16.531	20.25	11	2015	1	1
PRJDB5708	DRR232717	14.158	22.63	12	2015	1	1
PRJDB5708	DRR232718	10.415	23.1	1	2015	1	8
PRJDB5708	DRR232719	8.827	21.09	2	2015	1	8
PRJDB5708	DRR232720	5.998	20.64	3	2015	1	8
PRJDB5708	DRR232721	6.134	17.34	4	2015	1	8
PRJDB5708	DRR232722	7.175	20.02	5	2015	1	8
PRJDB5708	DRR232723	10.863	19.19	6	2015	1	8
PRJDB5708	DRR232724	15.233	21.48	7	2015	1	8
PRJDB5708	DRR232725	19.399	21.11	8	2015	1	8
PRJDB5708	DRR232726	20.113	22.64	9	2015	1	8
PRJDB5708	DRR232727	19	21.64	10	2015	1	8
PRJDB5708	DRR232728	16.202	22.07	11	2015	1	8
PRJDB5708	DRR232729	14.993	21.86	12	2015	1	8
PRJDB5708	DRR232730	7.857	21.96	2	2015	2	1
PRJDB5708	DRR232731	6.262	20.54	3	2015	2	1
PRJDB5708	DRR232732	8.101	17.2	4	2015	2	1
PRJDB5708	DRR232733	12.631	20.92	5	2015	2	1
PRJDB5708	DRR232734	13.864	19.96	6	2015	2	1
PRJDB5708	DRR232735	19.127	20.54	7	2015	2	1
PRJDB5708	DRR232736	25.312	22.83	8	2015	2	1
PRJDB5708	DRR232737	19.393	23.22	9	2015	2	1
PRJDB5708	DRR232738	18.585	21.17	10	2015	2	1
PRJDB5708	DRR232739	16.41	20.81	11	2015	2	1
PRJDB5708	DRR232740	13.267	21.87	12	2015	2	1
PRJDB5708	DRR232741	10.126	22.98	1	2015	2	10
PRJDB5708	DRR232742	8.753	23.45	2	2015	2	10
PRJDB5708	DRR232743	4.801	21.26	3	2015	2	10
PRJDB5708	DRR232744	5.913	19.93	4	2015	2	10
PRJDB5708	DRR232745	7.303	20.76	5	2015	2	10
PRJDB5708	DRR232746	10.842	20.43	6	2015	2	10
PRJDB5708	DRR232747	15.2	21.52	7	2015	2	10
PRJDB5708	DRR232748	19.033	21.75	8	2015	2	10
PRJDB5708	DRR232749	19.963	24.22	9	2015	2	10
PRJDB5708	DRR232750	18.948	21.52	10	2015	2	10
PRJDB5708	DRR232751	16.03	24.21	11	2015	2	10
PRJDB5708	DRR232752	14.759	24.64	12	2015	2	10
PRJDB5708	DRR232753	8.032	22.35	2	2015	3	1
PRJDB5708	DRR232754	5.547	20.32	3	2015	3	1
PRJDB5708	DRR232755	7.861	17.12	4	2015	3	1
PRJDB5708	DRR232756	11.379	21.44	5	2015	3	1
PRJDB5708	DRR232757	12.772	19.85	6	2015	3	1
PRJDB5708	DRR232758	18.623	22.43	7	2015	3	1
PRJDB5708	DRR232759	23.566	22.31	8	2015	3	1
PRJDB5708	DRR232760	19.131	23.01	9	2015	3	1
PRJDB5708	DRR232761	18.632	21.49	10	2015	3	1
PRJDB5708	DRR232762	15.57	20.46	11	2015	3	1
PRJDB5708	DRR232763	13.319	23.03	12	2015	3	1
PRJDB5708	DRR232764	10.083	23.47	1	2015	3	10
PRJDB5708	DRR232765	8.116	21.71	2	2015	3	10
PRJDB5708	DRR232766	4.661	21.22	3	2015	3	10
PRJDB5708	DRR232767	5.868	18.93	4	2015	3	10
PRJDB5708	DRR232768	7.054	20.2	5	2015	3	10
PRJDB5708	DRR232769	10.726	20.16	6	2015	3	10
PRJDB5708	DRR232770	15.116	21.21	7	2015	3	10
PRJDB5708	DRR232771	19.893	22.65	8	2015	3	10
PRJDB5708	DRR232772	19.48	22.16	9	2015	3	10
PRJDB5708	DRR232773	18.861	21.64	10	2015	3	10
PRJDB5708	DRR232774	16	22.67	11	2015	3	10
PRJDB5708	DRR232775	14.717	23.48	12	2015	3	10
PRJDB10014	DRR233954	8.786	21.47	1	2018	1	1
PRJDB10014	DRR233955	7.366	21.07	2	2018	1	1
PRJDB10014	DRR233956	9.237	18.63	3	2018	1	1
PRJDB10014	DRR233957	9.923	17.31	4	2018	1	1
PRJDB10014	DRR233958	11.98	18.76	5	2018	1	1
PRJDB10014	DRR233959	19.922	15.66	6	2018	1	1
PRJDB10014	DRR233960	19.07	20.39	7	2018	1	1
PRJDB10014	DRR233961	22.599	20.86	8	2018	1	1
PRJDB10014	DRR233962	23.489	20.65	9	2018	1	1
PRJDB10014	DRR233963	21.447	21.11	10	2018	1	1
PRJDB10014	DRR233964	18.369	20.15	11	2018	1	1
PRJDB10014	DRR233965	14.794	19.93	12	2018	1	1
PRJDB10014	DRR233966	9.202	22.68	1	2018	1	8
PRJDB10014	DRR233967	7.659	21.13	2	2018	1	8
PRJDB10014	DRR233968	8.413	20.86	3	2018	1	8
PRJDB10014	DRR233969	8.93	17.7	4	2018	1	8
PRJDB10014	DRR233970	10.509	17.46	5	2018	1	8
PRJDB10014	DRR233971	11.893	19.11	6	2018	1	8
PRJDB10014	DRR233972	17.226	18.95	7	2018	1	8
PRJDB10014	DRR233973	19.043	18.55	8	2018	1	8
PRJDB10014	DRR233974	20.12	21.11	9	2018	1	8
PRJDB10014	DRR233975	20.571	21.19	10	2018	1	8
PRJDB10014	DRR233976	17.852	20.98	11	2018	1	8
PRJDB10014	DRR233977	15.095	20.25	12	2018	1	8
PRJDB10014	DRR233978	8.424	21.57	1	2018	2	1
PRJDB10014	DRR233979	6.659	21.26	2	2018	2	1
PRJDB10014	DRR233980	9.13	18.39	3	2018	2	1
PRJDB10014	DRR233981	10.19	16.83	4	2018	2	1
PRJDB10014	DRR233982	11.971	17.82	5	2018	2	1
PRJDB10014	DRR233983	17.649	15.51	6	2018	2	1
PRJDB10014	DRR233984	20.497	19.74	7	2018	2	1
PRJDB10014	DRR233985	23.918	20.57	8	2018	2	1
PRJDB10014	DRR233986	22.988	20.35	9	2018	2	1
PRJDB10014	DRR233987	21.264	20.82	10	2018	2	1
PRJDB10014	DRR233988	17.13	19.85	11	2018	2	1
PRJDB10014	DRR233989	14.077	20.32	12	2018	2	1
PRJDB10014	DRR233990	9.043	21.85	1	2018	2	10
PRJDB10014	DRR233991	8.563	21.29	2	2018	2	10
PRJDB10014	DRR233992	8.416	20.73	3	2018	2	10
PRJDB10014	DRR233993	8.687	18.9	4	2018	2	10
PRJDB10014	DRR233994	9.453	19.04	5	2018	2	10
PRJDB10014	DRR233995	11.638	18.69	6	2018	2	10
PRJDB10014	DRR233996	16.739	18.92	7	2018	2	10
PRJDB10014	DRR233997	18.506	18.64	8	2018	2	10
PRJDB10014	DRR233998	19.763	21.76	9	2018	2	10
PRJDB10014	DRR233999	20.689	20.8	10	2018	2	10
PRJDB10014	DRR234000	17.609	21.4	11	2018	2	10
PRJDB10014	DRR234001	15.345	20.47	12	2018	2	10
PRJDB10014	DRR234002	8.592	21.55	1	2018	3	1
PRJDB10014	DRR234003	6.691	21.37	2	2018	3	1
PRJDB10014	DRR234004	8.747	18.51	3	2018	3	1
PRJDB10014	DRR234005	10.123	16.33	4	2018	3	1
PRJDB10014	DRR234006	11.368	17.75	5	2018	3	1
PRJDB10014	DRR234007	17.884	17.17	6	2018	3	1
PRJDB10014	DRR234008	20.536	19.5	7	2018	3	1
PRJDB10014	DRR234009	22.906	21	8	2018	3	1
PRJDB10014	DRR234010	23.471	21.12	9	2018	3	1
PRJDB10014	DRR234011	19.919	21.13	10	2018	3	1
PRJDB10014	DRR234012	15.672	19.76	11	2018	3	1
PRJDB10014	DRR234013	14.16	19.94	12	2018	3	1
PRJDB10014	DRR234014	9.283	21.49	1	2018	3	10
PRJDB10014	DRR234015	8.636	21.42	2	2018	3	10
PRJDB10014	DRR234016	8.525	20.85	3	2018	3	10
PRJDB10014	DRR234017	9.069	17.97	4	2018	3	10
PRJDB10014	DRR234018	9.394	18.83	5	2018	3	10
PRJDB10014	DRR234019	11.625	18.74	6	2018	3	10
PRJDB10014	DRR234020	17.5	18.76	7	2018	3	10
PRJDB10014	DRR234021	18.08	19.37	8	2018	3	10
PRJDB10014	DRR234022	20.073	21.08	9	2018	3	10
PRJDB10014	DRR234023	20.756	19.09	10	2018	3	10
PRJDB10014	DRR234024	17.423	20.85	11	2018	3	10
PRJDB10014	DRR234025	14.892	19.17	12	2018	3	10
PRJDB10048	DRR234026	9.718	20.06	1	2019	1	1
PRJDB10048	DRR234027	6.716	20.25	2	2019	1	1
PRJDB10048	DRR234028	6.357	18.67	3	2019	1	1
PRJDB10048	DRR234029	7.036	16.55	4	2019	1	1
PRJDB10048	DRR234030	11.065	21.03	5	2019	1	1
PRJDB10048	DRR234031	18.386	21.06	6	2019	1	1
PRJDB10048	DRR234032	18.732	19.99	7	2019	1	1
PRJDB10048	DRR234033	25.756	22.62	8	2019	1	1
PRJDB10048	DRR234034	22.645	24.56	9	2019	1	1
PRJDB10048	DRR234035	21.887	20.77	10	2019	1	1
PRJDB10048	DRR234036	18.232	21.74	11	2019	1	1
PRJDB10048	DRR234037	14.792	22.13	12	2019	1	1
PRJDB10048	DRR234038	9.623	20.02	1	2019	1	8
PRJDB10048	DRR234039	7.115	19.07	2	2019	1	8
PRJDB10048	DRR234040	6.279	18.79	3	2019	1	8
PRJDB10048	DRR234041	5.896	17.56	4	2019	1	8
PRJDB10048	DRR234042	8.477	21.75	5	2019	1	8
PRJDB10048	DRR234043	12.117	19.51	6	2019	1	8
PRJDB10048	DRR234044	14.96	19.02	7	2019	1	8
PRJDB10048	DRR234045	19.916	20.09	8	2019	1	8
PRJDB10048	DRR234046	21.287	24.56	9	2019	1	8
PRJDB10048	DRR234047	20.362	22.66	10	2019	1	8
PRJDB10048	DRR234048	17.54	23.72	11	2019	1	8
PRJDB10048	DRR234049	14.925	22.95	12	2019	1	8
PRJDB10048	DRR234050	9.265	20.93	1	2019	2	1
PRJDB10048	DRR234051	6.217	19.36	2	2019	2	1
PRJDB10048	DRR234052	6.107	18.47	3	2019	2	1
PRJDB10048	DRR234053	7.389	16.92	4	2019	2	1
PRJDB10048	DRR234054	13.522	19.44	5	2019	2	1
PRJDB10048	DRR234055	17.567	20.22	6	2019	2	1
PRJDB10048	DRR234056	18.677	21.47	7	2019	2	1
PRJDB10048	DRR234057	24.593	22.17	8	2019	2	1
PRJDB10048	DRR234058	22.688	24.91	9	2019	2	1
PRJDB10048	DRR234059	21.998	20.25	10	2019	2	1
PRJDB10048	DRR234060	17.441	21.57	11	2019	2	1
PRJDB10048	DRR234061	13.199	21.85	12	2019	2	1
PRJDB10048	DRR234062	9.407	19.38	1	2019	2	10
PRJDB10048	DRR234063	5.331	19.88	2	2019	2	10
PRJDB10048	DRR234064	6.198	20.08	3	2019	2	10
PRJDB10048	DRR234065	5.89	18.55	4	2019	2	10
PRJDB10048	DRR234066	8.764	19.9	5	2019	2	10
PRJDB10048	DRR234067	11.874	18.46	6	2019	2	10
PRJDB10048	DRR234068	14.632	18.23	7	2019	2	10
PRJDB10048	DRR234069	19.665	20.65	8	2019	2	10
PRJDB10048	DRR234070	21.163	24.52	9	2019	2	10
PRJDB10048	DRR234071	20.158	22.6	10	2019	2	10
PRJDB10048	DRR234072	17.45	24.75	11	2019	2	10
PRJDB10048	DRR234073	14.6043	22.15	12	2019	2	10
PRJDB10048	DRR234074	9.656	20.31	1	2019	3	1
PRJDB10048	DRR234075	5.879	19	2	2019	3	1
PRJDB10048	DRR234076	6.113	18.47	3	2019	3	1
PRJDB10048	DRR234077	6.422	17.15	4	2019	3	1
PRJDB10048	DRR234078	12.444	19.67	5	2019	3	1
PRJDB10048	DRR234079	16.374	20.47	6	2019	3	1
PRJDB10048	DRR234080	17.688	21.55	7	2019	3	1
PRJDB10048	DRR234081	24.844	22.13	8	2019	3	1
PRJDB10048	DRR234082	21.861	25	9	2019	3	1
PRJDB10048	DRR234083	21.366	20.42	10	2019	3	1
PRJDB10048	DRR234084	16.116	20.97	11	2019	3	1
PRJDB10048	DRR234085	13.171	21.85	12	2019	3	1
PRJDB10048	DRR234086	9.67	20.71	1	2019	3	10
PRJDB10048	DRR234087	5.826	19.01	2	2019	3	10
PRJDB10048	DRR234088	5.591	19.75	3	2019	3	10
PRJDB10048	DRR234089	5.922	20.13	4	2019	3	10
PRJDB10048	DRR234090	8.985	21.08	5	2019	3	10
PRJDB10048	DRR234091	11.725	18.85	6	2019	3	10
PRJDB10048	DRR234092	14.591	18.14	7	2019	3	10
PRJDB10048	DRR234093	19.802	19.91	8	2019	3	10
PRJDB10048	DRR234094	21.739	24.61	9	2019	3	10
PRJDB10048	DRR234095	20.228	21.61	10	2019	3	10
PRJDB10048	DRR234096	17.433	24.73	11	2019	3	10
PRJDB10048	DRR234097	13.21	21.48	12	2019	3	10

## Sheet: S4_MetaData_HumanGut
Table S4 Metadata of human gut metagenomic sequencing samples
BioProject	RunID	MPT	Gender	Group	Cancer stage	Age	BMI
PRJDB4176	DRR127476	35.4667	M	Stage_III_IV	CRC	64	22.46
PRJDB4176	DRR127478	40.2864	F	Stage_III_IV	CRC	66	22.6003
PRJDB4176	DRR127481	35.4461	M	Stage_III_IV	CRC	61	28.2933
PRJDB4176	DRR127485	35.0348	F	Stage_III_IV	CRC	70	21.9076
PRJDB4176	DRR127488	32.652	M	Healthy	Healthy	72	22.1367
PRJDB4176	DRR127491	35.0067	F	Stage_III_IV	CRC	62	21.0828
PRJDB4176	DRR127507	36.0294	M	Stage_III_IV	CRC	65	21.3039
PRJDB4176	DRR127509	37.1456	M	Stage_III_IV	CRC	59	25.4581
PRJDB4176	DRR127514	36.5779	M	Stage_III_IV	CRC	78	22.68
PRJDB4176	DRR127515	36.6724	M	Stage_III_IV	CRC	30	25.6896
PRJDB4176	DRR127517	36.2156	F	Stage_III_IV	CRC	69	23.5556
PRJDB4176	DRR127519	36.9599	F	Stage_III_IV	CRC	57	18.369
PRJDB4176	DRR127521	37.2516	M	Stage_III_IV	CRC	38	24.3911
PRJDB4176	DRR127524	31.5004	M	Healthy	Healthy	73	25.8166
PRJDB4176	DRR127532	36.595	F	Healthy	Healthy	59	20.0288
PRJDB4176	DRR127535	32.2351	M	Healthy	Healthy	64	20.5191
PRJDB4176	DRR127536	37.8311	F	Stage_III_IV	CRC	44	26.6728
PRJDB4176	DRR127537	30.2049	F	Healthy	Healthy	50	20.3428
PRJDB4176	DRR127546	36.172	F	Healthy	Healthy	67	26.0417
PRJDB4176	DRR127552	36.6064	M	Healthy	Healthy	45	22.2222
PRJDB4176	DRR127557	34.2842	M	Stage_III_IV	CRC	62	24.6181
PRJDB4176	DRR127559	36.6824	M	Stage_III_IV	CRC	46	19.1512
PRJDB4176	DRR127567	36.5566	F	Stage_III_IV	CRC	70	17.3484
PRJDB4176	DRR127579	34.3683	M	Stage_III_IV	CRC	70	20.5761
PRJDB4176	DRR127580	37.5623	F	Stage_III_IV	CRC	63	17.4818
PRJDB4176	DRR127583	35.9908	F	Healthy	Healthy	65	19.8189
PRJDB4176	DRR127588	37.3534	M	Healthy	Healthy	76	22.1003
PRJDB4176	DRR127594	32.3296	M	Stage_III_IV	CRC	69	21.5139
PRJDB4176	DRR127596	34.5397	F	Healthy	Healthy	76	23.4221
PRJDB4176	DRR127597	34.1691	F	Healthy	Healthy	53	18.662
PRJDB4176	DRR127603	32.749	F	Stage_III_IV	CRC	45	23.4224
PRJDB4176	DRR127613	32.3285	F	Healthy	Healthy	75	22.6667
PRJDB4176	DRR127616	34.632	M	Healthy	Healthy	78	22.8624
PRJDB4176	DRR127617	35.0445	F	Stage_III_IV	CRC	59	22.6562
PRJDB4176	DRR127619	38.2362	M	Healthy	Healthy	45	23.9512
PRJDB4176	DRR127625	35.2718	M	Stage_III_IV	CRC	64	23.1084
PRJDB4176	DRR127628	35.7623	M	Healthy	Healthy	76	21.7993
PRJDB4176	DRR127634	34.8129	F	Healthy	Healthy	42	25.5937
PRJDB4176	DRR127638	38.6372	F	Stage_III_IV	CRC	32	22.3478
PRJDB4176	DRR127646	33.4313	F	Stage_III_IV	CRC	49	19.3821
PRJDB4176	DRR127647	35.4116	F	Stage_III_IV	CRC	67	20.1746
PRJDB4176	DRR127649	35.4702	F	Healthy	Healthy	49	22.3081
PRJDB4176	DRR127666	32.5008	M	Stage_III_IV	CRC	78	25.9095
PRJDB4176	DRR127669	36.8214	F	Stage_III_IV	CRC	54	20.5688
PRJDB4176	DRR127672	36.0131	M	Healthy	Healthy	42	26.1738
PRJDB4176	DRR127674	36.2892	F	Stage_III_IV	CRC	59	20.9566
PRJDB4176	DRR127683	38.332	M	Healthy	Healthy	40	22.9819
PRJDB4176	DRR127685	35.0399	M	Stage_III_IV	CRC	70	24.2424
PRJDB4176	DRR127692	33.2713	M	Healthy	Healthy	76	25.9695
PRJDB4176	DRR127700	40.4989	F	Stage_III_IV	CRC	46	17.4449
PRJDB4176	DRR127704	37.4339	F	Healthy	Healthy	49	21.2306
PRJDB4176	DRR127707	36.6861	M	Healthy	Healthy	63	22.0581
PRJDB4176	DRR127708	35.032	M	Stage_III_IV	CRC	62	25.5937
PRJDB4176	DRR127713	36.1084	M	Healthy	Healthy	49	27.3982
PRJDB4176	DRR127718	35.4555	F	Stage_III_IV	CRC	75	22.2222
PRJDB4176	DRR127720	36.8624	F	Stage_III_IV	CRC	73	20.5457
PRJDB4176	DRR127721	36.4258	M	Healthy	Healthy	51	28.3848
PRJDB4176	DRR127724	37.3278	F	Healthy	Healthy	66	25.4109
PRJDB4176	DRR127728	36.8829	F	Healthy	Healthy	71	18.0172
PRJDB4176	DRR127731	34.5202	M	Healthy	Healthy	66	23.6652
PRJDB4176	DRR127736	38.6494	F	Healthy	Healthy	64	23.1911
PRJDB4176	DRR127748	35.288	M	Healthy	Healthy	44	22.0522
PRJDB4176	DRR127751	31.5826	M	Healthy	Healthy	74	20.6852
PRJDB4176	DRR127752	42.8503	M	Healthy	Healthy	70	23.6614
PRJDB4176	DRR127754	33.891	M	Stage_III_IV	CRC	55	24.5779
PRJDB4176	DRR127755	35.2938	M	Healthy	Healthy	70	25.7117
PRJDB4176	DRR127756	37.7662	M	Healthy	Healthy	75	22.3081
PRJDB4176	DRR127762	34.8343	M	Healthy	Healthy	76	23.7954
PRJDB4176	DRR127763	36.0968	M	Healthy	Healthy	76	25.8806
PRJDB4176	DRR127767	34.6753	M	Stage_III_IV	CRC	28	26.2976
PRJDB4176	DRR127774	35.817	F	Stage_III_IV	CRC	69	25.6369
PRJDB4176	DRR127776	30.4836	F	Healthy	Healthy	73	20.7031
PRJDB4176	DRR127777	35.2722	F	Healthy	Healthy	77	23.634
PRJDB4176	DRR127789	38.3063	M	Stage_III_IV	CRC	51	20.7612
PRJDB4176	DRR162775	35.2917	M	Healthy	Healthy	65	21.5645
PRJDB4176	DRR162776	38.4446	F	Healthy	Healthy	66	22.3478
PRJDB4176	DRR162777	36.0193	M	Stage_III_IV	CRC	48	23.03
PRJDB4176	DRR162778	36.0163	M	Stage_III_IV	CRC	65	21.3839
PRJDB4176	DRR162779	38.4472	M	Stage_III_IV	CRC	70	18.9619
PRJDB4176	DRR171459	35.5958	F	Stage_III_IV	CRC	69	22.5069
PRJDB4176	DRR171460	37.9314	M	Stage_I_II	CRC	58	24.0238
PRJDB4176	DRR171462	36.5267	F	HS	Healthy	61	24.974
PRJDB4176	DRR171463	38.0777	F	HS	Healthy	42	20.3125
PRJDB4176	DRR171464	35.251	M	MP	Healthy	50	23.6713
PRJDB4176	DRR171465	39.0546	F	Stage_I_II	CRC	64	18.026
PRJDB4176	DRR171466	38.5394	F	HS	Healthy	43	21.7784
PRJDB4176	DRR171467	42.5084	M	Healthy	Healthy	44	24.1633
PRJDB4176	DRR171468	37.7315	M	MP	Healthy	78	23.03
PRJDB4176	DRR171469	37.3064	M	Healthy	Healthy	76	22.8625
PRJDB4176	DRR171470	37.757	M	MP	Healthy	44	22.1297
PRJDB4176	DRR171471	37.0766	F	HS	Healthy	50	20.0288
PRJDB4176	DRR171472	34.4558	M	Stage_III_IV	CRC	58	28.0557
PRJDB4176	DRR171473	36.9392	M	MP	Healthy	64	24.1588
PRJDB4176	DRR171474	37.2275	F	Healthy	Healthy	68	24.3232
PRJDB4176	DRR171475	32.8289	M	MP	Healthy	64	18.7783
PRJDB4176	DRR171476	36.0214	M	MP	Healthy	71	18.3594
PRJDB4176	DRR171477	37.2031	F	Healthy	Healthy	67	21.9076
PRJDB4176	DRR171478	41.3202	F	MP	Healthy	65	20.4294
PRJDB4176	DRR171479	38.5579	F	Healthy	Healthy	78	20.6905
PRJDB4176	DRR171480	36.8637	M	MP	Healthy	52	22.5827
PRJDB4176	DRR171481	39.3482	F	MP	Healthy	72	19.313
PRJDB4176	DRR171482	34.3778	M	MP	Healthy	53	23.3844
PRJDB4176	DRR171483	37.2916	M	Stage_0	CRC	61	22.3954
PRJDB4176	DRR171484	36.2333	M	Stage_0	CRC	58	22.5306
PRJDB4176	DRR171485	33.7475	M	Stage_0	CRC	69	24.6097
PRJDB4176	DRR171486	39.4759	M	MP	Healthy	58	25.4028
PRJDB4176	DRR171487	35.3945	M	Healthy	Healthy	67	25.0995
PRJDB4176	DRR171488	37.298	F	Healthy	Healthy	62	25.1532
PRJDB4176	DRR171489	36.1193	M	Stage_I_II	CRC	66	20.5457
PRJDB4176	DRR171491	35.5984	F	Stage_0	CRC	74	19.4363
PRJDB4176	DRR171492	37.0537	M	Stage_0	CRC	65	20.2449
PRJDB4176	DRR171493	30.1576	F	Stage_I_II	CRC	48	22.8928
PRJDB4176	DRR171495	35.3486	M	MP	Healthy	72	49.5351
PRJDB4176	DRR171496	36.4484	M	MP	Healthy	77	19.487
PRJDB4176	DRR171497	36.233	M	Healthy	Healthy	74	22.5896
PRJDB4176	DRR171498	37.7326	M	MP	Healthy	55	25.2493
PRJDB4176	DRR171499	34.6735	F	Healthy	Healthy	70	25.3333
PRJDB4176	DRR171500	35.8154	M	Healthy	Healthy	77	20.4382
PRJDB4176	DRR171501	35.2225	F	HS	Healthy	78	24.7737
PRJDB4176	DRR171502	38.4486	F	HS	Healthy	51	18.0802
PRJDB4176	DRR171503	37.642	M	Healthy	Healthy	60	19.487
PRJDB4176	DRR171504	38.1783	F	Stage_I_II	CRC	62	29.2969
PRJDB4176	DRR171505	37.3687	M	MP	Healthy	58	22.8571
PRJDB4176	DRR171506	37.4986	M	Healthy	Healthy	55	24.093
PRJDB4176	DRR171507	33.9096	M	Stage_0	CRC	59	24.5089
PRJDB4176	DRR171508	33.2782	M	Stage_0	CRC	48	28.306
PRJDB4176	DRR171509	36.2344	M	Healthy	Healthy	69	22.4082
PRJDB4176	DRR171510	37.1041	M	Stage_0	CRC	67	30.4772
PRJDB4176	DRR171511	36.5634	M	Stage_I_II	CRC	46	22.8571
PRJDB4176	DRR171512	35.6573	M	Stage_0	CRC	73	23.7253
PRJDB4176	DRR171513	37.311	F	Healthy	Healthy	54	20.7756
PRJDB4176	DRR171514	35.3719	F	Healthy	Healthy	68	18.662
PRJDB4176	DRR171515	35.2766	M	Healthy	Healthy	37	25.0135
PRJDB4176	DRR171516	34.0572	M	Stage_0	CRC	61	27.4756
PRJDB4176	DRR171517	32.3087	M	Healthy	Healthy	46	22.4712
PRJDB4176	DRR171518	35.5164	F	Healthy	Healthy	46	23.0469
PRJDB4176	DRR171519	35.8891	M	Stage_III_IV	CRC	67	24.6755
PRJDB4176	DRR171520	31.1997	M	Stage_0	CRC	66	22.1367
PRJDB4176	DRR171521	31.3567	M	Stage_0	CRC	74	22.5466
PRJDB4176	DRR171522	35.9722	M	Stage_I_II	CRC	55	25.3515
PRJDB4176	DRR171523	34.2013	M	Healthy	Healthy	58	20.3037
PRJDB4176	DRR171524	38.8388	M	Stage_0	CRC	66	22.1453
PRJDB4176	DRR171525	36.2756	F	Healthy	Healthy	43	16.7969
PRJDB4176	DRR171526	36.0417	F	Stage_0	CRC	60	20.0288
PRJDB4176	DRR171527	35.3347	M	Healthy	Healthy	52	25.0135
PRJDB4176	DRR171528	37.8723	F	Stage_0	CRC	65	18.2615
PRJDB4176	DRR171529	36.4955	M	Stage_0	CRC	65	20.0155
PRJDB4176	DRR171530	35.9314	F	Healthy	Healthy	58	18.5529
PRJDB4176	DRR171531	31.368	M	Stage_0	CRC	58	23.1206
PRJDB4176	DRR171532	36.5395	M	Stage_0	CRC	75	19.7055
PRJDB4176	DRR171533	36.342	F	Stage_0	CRC	61	22.4766
PRJDB4176	DRR171534	33.3836	M	Stage_I_II	CRC	75	22.8625
PRJDB4176	DRR171535	37.4608	M	Stage_0	CRC	72	23.6652
PRJDB4176	DRR171536	37.355	M	Stage_0	CRC	66	23.8751
PRJDB4176	DRR171537	35.8018	F	Stage_I_II	CRC	58	17.1875
PRJDB4176	DRR171538	33.5995	M	Healthy	Healthy	66	24.8016
PRJDB4176	DRR171539	37.0828	F	Healthy	Healthy	73	21.6041
PRJDB4176	DRR171540	38.4692	M	Stage_I_II	CRC	48	25.6489
PRJDB4176	DRR171541	32.2808	M	Stage_I_II	CRC	73	23.8751
PRJDB4176	DRR171542	37.1766	F	Stage_0	CRC	65	20.3125
PRJDB4176	DRR171543	35.0892	F	Healthy	Healthy	61	21.0772
PRJDB4176	DRR171544	37.8038	M	Stage_I_II	CRC	75	20.9566
PRJDB4176	DRR171545	37.178	F	Healthy	Healthy	71	17.3484
PRJDB4176	DRR171546	34.4633	M	Healthy	Healthy	48	21.6721
PRJDB4176	DRR171547	36.9838	F	HS	Healthy	42	17.9418
PRJDB4176	DRR171548	35.5241	M	Stage_I_II	CRC	72	19.9432
PRJDB4176	DRR171549	37.0801	M	Stage_I_II	CRC	63	23.5078
PRJDB4176	DRR171550	36.1031	F	Stage_I_II	CRC	79	17.6693
PRJDB4176	DRR171551	36.4439	M	Stage_I_II	CRC	44	28.9979
PRJDB4176	DRR171552	35.4434	M	Healthy	Healthy	44	23.8367
PRJDB4176	DRR171553	36.2448	M	Stage_0	CRC	61	22.5896
PRJDB4176	DRR171554	34.9254	M	Stage_0	CRC	46	25.4028
PRJDB4176	DRR171555	36.9819	M	Healthy	Healthy	77	20.5714
PRJDB4176	DRR171556	33.9596	M	Stage_I_II	CRC	67	21.3333
PRJDB4176	DRR171557	36.0571	M	Stage_I_II	CRC	62	19.8347
PRJDB4176	DRR171558	38.3915	F	Stage_I_II	CRC	66	21.2306
PRJDB4176	DRR171559	38.7407	M	Stage_0	CRC	76	19.0039
PRJDB4176	DRR171560	35.7628	F	Healthy	Healthy	63	27.5482
PRJDB4176	DRR171561	34.8001	M	Stage_I_II	CRC	62	21.0938
PRJDB4176	DRR171562	38.302	M	Healthy	Healthy	55	23.3887
PRJDB4176	DRR171563	35.5093	M	Healthy	Healthy	32	18.7328
PRJDB4176	DRR171564	36.8248	M	Healthy	Healthy	77	20.4382
PRJDB4176	DRR171565	35.2621	M	Healthy	Healthy	34	21.8573
PRJDB4176	DRR171566	34.1069	M	Healthy	Healthy	37	25.3444
PRJDB4176	DRR171567	38.474	F	Healthy	Healthy	68	19.2234
PRJDB4176	DRR171568	34.8646	M	Healthy	Healthy	51	19.1571
PRJDB4176	DRR171569	34.6824	M	Healthy	Healthy	63	21.1073
PRJDB4176	DRR171570	37.2258	F	Stage_0	CRC	78	21.2191
PRJDB4176	DRR171571	37.4451	F	Healthy	Healthy	51	19.433
PRJDB4176	DRR171572	35.2745	M	Healthy	Healthy	72	23.0546
PRJDB4176	DRR171573	38.5825	F	Stage_0	CRC	66	22.0604
PRJDB4176	DRR171574	36.1588	M	Stage_I_II	CRC	73	21.2031
PRJDB4176	DRR171575	36.6171	M	Stage_0	CRC	54	25.4694
PRJDB4176	DRR171576	42.4281	M	Healthy	Healthy	40	27.3797
PRJDB4176	DRR171577	35.2741	F	MP	Healthy	73	16.6525
PRJDB4176	DRR171578	37.9368	M	Healthy	Healthy	47	26.1752
PRJDB4176	DRR171579	37.2952	M	Stage_0	CRC	64	22.4059
PRJDB4176	DRR171580	31.922	M	Healthy	Healthy	57	26.2596
PRJDB4176	DRR171581	37.1105	M	Healthy	Healthy	54	23.5294
PRJDB4176	DRR171582	35.2397	M	Healthy	Healthy	63	24.4418
PRJDB4176	DRR171583	36.8412	F	MP	Healthy	70	18.7962
PRJDB4176	DRR171584	37.3803	F	HS	Healthy	70	20.5049
PRJDB4176	DRR171585	35.2298	F	Healthy	Healthy	44	21.6311
PRJDB4176	DRR171586	33.7312	M	Healthy	Healthy	55	24.5089
PRJDB4176	DRR171587	30.8427	M	Healthy	Healthy	55	21.2585
PRJDB4176	DRR171588	35.0585	F	Healthy	Healthy	79	24.6094
PRJDB4176	DRR171589	37.6067	M	Healthy	Healthy	38	22.4996
PRJDB4176	DRR171590	34.9795	F	MP	Healthy	41	20.8889
PRJDB4176	DRR171591	35.8243	F	Healthy	Healthy	54	20.2395
PRJDB4176	DRR171592	36.8565	M	Healthy	Healthy	61	26.4236
PRJDB4176	DRR171593	36.8749	M	Stage_0	CRC	50	23.6614
PRJDB4176	DRR171594	34.6138	M	Healthy	Healthy	55	22.913
PRJDB4176	DRR171595	34.0423	M	Stage_0	CRC	66	28.9341
PRJDB4176	DRR171596	34.4616	F	HS	Healthy	65	27.0993
PRJDB4176	DRR171597	36.0871	M	Stage_I_II	CRC	51	26.6436
PRJDB4176	DRR171598	36.6076	F	Healthy	Healthy	58	17.9089
PRJDB4176	DRR171599	36.4054	M	Healthy	Healthy	74	24.6094
PRJDB4176	DRR171600	39.3453	F	Stage_0	CRC	59	19.1467
PRJDB4176	DRR171601	37.1476	F	Healthy	Healthy	64	16.4237
PRJDB4176	DRR171602	33.9786	F	Stage_0	CRC	61	17.8465
PRJDB4176	DRR171603	34.9575	M	Stage_0	CRC	68	22.9591
PRJDB4176	DRR171604	36.9631	F	Healthy	Healthy	40	17.6309
PRJDB4176	DRR171605	36.9632	F	Healthy	Healthy	46	20.3125
PRJDB4176	DRR171606	34.7148	M	Healthy	Healthy	72	22.9481
PRJDB4176	DRR171607	36.4045	F	Healthy	Healthy	62	21.9261
PRJDB4176	DRR171608	33.5669	M	Healthy	Healthy	47	21.4533
PRJDB4176	DRR171609	34.3354	F	Stage_0	CRC	71	18.4911
PRJDB4176	DRR171610	34.6983	F	Healthy	Healthy	47	18.4425
PRJDB4176	DRR171611	33.176	M	MP	Healthy	65	19.7232
PRJDB4176	DRR171612	37.7629	M	MP	Healthy	62	24.968
PRJDB4176	DRR171613	33.8026	F	Healthy	Healthy	67	23.9361
PRJDB4176	DRR171614	35.3893	F	MP	Healthy	74	20.1348
PRJDB4176	DRR171615	37.0597	F	MP	Healthy	57	19.3685
PRJDB4176	DRR171616	34.4401	M	Healthy	Healthy	56	23.8367
PRJDB4176	DRR171617	32.2187	M	Healthy	Healthy	72	21.7193
PRJDB4176	DRR171618	36.2858	F	Stage_I_II	CRC	73	21.0517
PRJDB4176	DRR171619	36.1291	M	Healthy	Healthy	54	27.3356
PRJDB4176	DRR171620	36.7185	F	Healthy	Healthy	63	19.1467
PRJDB4176	DRR171621	36.3754	M	Healthy	Healthy	75	20.1348
PRJDB4176	DRR171622	37.154	F	Stage_I_II	CRC	68	25.6837
PRJDB4176	DRR171623	33.3936	F	Healthy	Healthy	66	23.03
PRJDB4176	DRR171624	37.5477	F	Healthy	Healthy	62	20.2395
PRJDB4176	DRR171625	34.8213	F	Healthy	Healthy	66	23.7253
PRJDB4176	DRR171626	35.5689	M	Healthy	Healthy	55	23.5666
PRJDB4176	DRR171627	37.2616	M	Stage_I_II	CRC	64	24.4898
PRJDB4176	DRR171628	37.6974	F	Healthy	Healthy	69	23.5304
PRJDB4176	DRR171629	38.4378	F	Healthy	Healthy	71	26.635
PRJDB4176	DRR171630	34.4994	M	Stage_0	CRC	58	20.5151
PRJDB4176	DRR171631	31.6549	F	Healthy	Healthy	68	21.1927
PRJDB4176	DRR171632	35.9897	F	MP	Healthy	63	21.2279
PRJDB4176	DRR171633	37.2613	F	MP	Healthy	64	19.8178
PRJDB4176	DRR171634	35.4738	M	Stage_0	CRC	64	22.5896
PRJDB4176	DRR171635	39.3556	M	MP	Healthy	72	22.1297
PRJDB4176	DRR171636	36.2767	F	Stage_0	CRC	69	18.1787
PRJDB4176	DRR171637	37.6168	M	Healthy	Healthy	37	19.2672
PRJDB4176	DRR171638	33.9565	F	MP	Healthy	47	30.7574
PRJDB4176	DRR171639	38.7136	F	Healthy	Healthy	49	19.7239
PRJDB4176	DRR171640	36.1776	M	Healthy	Healthy	31	39.3283
PRJDB4176	DRR171641	37.3389	F	Healthy	Healthy	52	22.5827
PRJDB4176	DRR171642	34.9472	F	Healthy	Healthy	35	22.1893
PRJDB4176	DRR171643	39.7666	M	Healthy	Healthy	57	30.1162
PRJDB4176	DRR171644	35.7283	F	Healthy	Healthy	21	17.898
PRJDB4176	DRR171645	34.3809	F	Healthy	Healthy	70	29.9643
PRJDB4176	DRR171646	37.3548	M	Healthy	Healthy	50	21.4619
PRJDB4176	DRR171647	38.4747	F	Healthy	Healthy	57	21.4844
PRJDB4176	DRR171648	36.6925	M	Healthy	Healthy	52	27.6361
PRJDB4176	DRR171649	37.8405	M	MP	Healthy	67	25.3934
PRJDB4176	DRR171650	36.7095	F	Healthy	Healthy	51	21.9076
PRJDB4176	DRR171651	38.0647	F	Healthy	Healthy	61	17.0874
PRJDB4176	DRR171652	35.0287	F	Healthy	Healthy	63	17.898
PRJDB4176	DRR171653	37.7334	M	Healthy	Healthy	40	22.7732
PRJDB4176	DRR171654	37.086	M	Healthy	Healthy	70	17.9688
PRJDB4176	DRR171655	36.9933	M	Healthy	Healthy	27	24.968
PRJDB4176	DRR171656	36.2094	M	Healthy	Healthy	34	21.9281
PRJDB4176	DRR171657	33.3149	F	Healthy	Healthy	75	30.2112
PRJDB4176	DRR171658	38.1034	M	Stage_I_II	CRC	75	21.3039
PRJDB4176	DRR171659	33.9949	M	Healthy	Healthy	37	22.1297
PRJDB4176	DRR171660	38.5393	M	Stage_0	CRC	72	24.9135
PRJDB4176	DRR171661	38.2539	F	Stage_III_IV	CRC	49	19.2894
PRJDB4176	DRR171662	38.3304	F	Healthy	Healthy	52	17.9089
PRJDB4176	DRR171663	37.8434	F	Healthy	Healthy	55	21.0828
PRJDB4176	DRR171664	36.7203	F	Stage_I_II	CRC	71	21.9289
PRJDB4176	DRR171665	38.1524	F	Stage_III_IV	CRC	48	29.5159
PRJDB4176	DRR171666	37.889	M	Stage_III_IV	CRC	43	21.6333
PRJDB4176	DRR171667	38.6435	M	Stage_III_IV	CRC	60	19.1953
PRJDB4176	DRR171668	35.5904	M	Stage_I_II	CRC	51	22.2291
PRJDB4176	DRR171669	33.984	M	Stage_0	CRC	69	22.7583
PRJDB4176	DRR171670	39.6381	M	Stage_I_II	CRC	69	25.6801
PRJDB4176	DRR171671	45.1889	M	Stage_0	CRC	76	21.9261
PRJDB4176	DRR171672	32.3567	F	Stage_III_IV	CRC	64	25.333
PRJDB4176	DRR171673	36.7403	M	Healthy	Healthy	78	23.3091
PRJDB4176	DRR171674	36.7286	F	Stage_0	CRC	64	29.6766
PRJDB4176	DRR171675	35.715	F	Stage_I_II	CRC	63	23.5556
PRJDB4176	DRR171676	33.4722	M	Healthy	Healthy	73	22.8928
PRJDB4176	DRR171677	33.9945	M	Stage_I_II	CRC	71	21.0498
PRJDB4176	DRR171678	37.316	F	Stage_0	CRC	72	20.3244
PRJDB4176	DRR171679	33.5404	M	Stage_0	CRC	53	31.2314
PRJDB4176	DRR171680	36.3514	M	Stage_III_IV	CRC	64	26.2596
PRJDB4176	DRR171681	36.4619	M	Stage_I_II	CRC	59	28.0664
PRJDB4176	DRR171682	37.0179	F	Stage_I_II	CRC	68	25.2994
PRJDB4176	DRR171683	34.6898	M	Stage_III_IV	CRC	68	23.4375
PRJDB4176	DRR171684	35.3944	M	Stage_III_IV	CRC	40	22.5981
PRJDB4176	DRR171685	36.5894	F	Stage_III_IV	CRC	58	22.5069
PRJDB4176	DRR171686	34.8673	M	Healthy	Healthy	58	22.2291
PRJDB4176	DRR171687	37.5341	M	Stage_0	CRC	57	27.0169
PRJDB4176	DRR171688	34.5902	M	Stage_III_IV	CRC	61	27.102
PRJDB4176	DRR171689	36.61	F	Healthy	Healthy	76	21.5019
PRJDB4176	DRR171690	36.2524	F	Stage_I_II	CRC	77	20.2694
PRJDB4176	DRR171691	36.73	M	Healthy	Healthy	70	22.68
PRJDB4176	DRR171692	33.7521	M	Stage_I_II	CRC	45	22.2753
PRJDB4176	DRR171693	35.3907	M	Stage_III_IV	CRC	59	20.1995
PRJDB4176	DRR171694	34.0968	F	Healthy	Healthy	41	26.079
PRJDB4176	DRR171695	33.7621	M	Stage_I_II	CRC	67	23.6244
PRJDB4176	DRR171696	37.7485	M	Stage_I_II	CRC	69	23.8751
PRJDB4176	DRR171697	36.0462	F	Stage_III_IV	CRC	68	22.4323
PRJDB4176	DRR171698	33.925	M	Healthy	Healthy	62	21.7079
PRJDB4176	DRR171699	36.9787	F	Stage_0	CRC	73	21.4903
PRJDB4176	DRR171700	36.67	F	Healthy	Healthy	51	21.2306
PRJDB4176	DRR171701	36.5924	M	Stage_I_II	CRC	55	22.5981
PRJDB4176	DRR171702	36.6297	F	Stage_III_IV	CRC	48	23.1911
PRJDB4176	DRR171703	35.0229	F	HS	Healthy	45	18.9036
PRJDB4176	DRR171704	36.1569	M	Stage_III_IV	CRC	59	25.9516
PRJDB4176	DRR171705	36.1198	F	Healthy	Healthy	60	18.5901
PRJDB4176	DRR171706	37.1377	F	Stage_I_II	CRC	67	24.4444
PRJDB4176	DRR171707	38.2333	F	Stage_I_II	CRC	74	23.5556
PRJDB4176	DRR171708	39.8649	M	Stage_I_II	CRC	73	19.8413
PRJDB4176	DRR171709	36.5306	F	Stage_I_II	CRC	46	20.5457
PRJDB4176	DRR171710	39.7306	F	Healthy	Healthy	49	20.83
PRJDB4176	DRR171711	35.21	M	Healthy	Healthy	30
PRJDB4176	DRR171712	36.5024	M	Healthy	Healthy	56	24.093
PRJDB4176	DRR171713	36.5822	F	Healthy	Healthy	77	21.9261
PRJDB4176	DRR171714	36.1222	F	Healthy	Healthy	64	21.0938
PRJDB4176	DRR171715	37.14	M	Healthy	Healthy	43	24.7409
PRJDB4176	DRR171716	36.6316	F	Healthy	Healthy	55	19.7777
PRJDB4176	DRR171717	35.5791	F	Healthy	Healthy	33	22.2063
PRJDB4176	DRR171718	34.748	F	Healthy	Healthy	74	19.91
PRJDB4176	DRR171719	36.7451	M	Healthy	Healthy	46	21.7994
PRJDB4176	DRR171720	36.1955	M	Healthy	Healthy	59	26.5338
PRJDB4176	DRR171721	37.9063	F	Healthy	Healthy	65	18.2563
PRJDB4176	DRR171722	34.5981	M	Healthy	Healthy	35	24.2215
PRJDB4176	DRR171723	35.4619	F	Healthy	Healthy	38	17.8506
PRJDB4176	DRR171724	36.6173	M	Healthy	Healthy	68	21.3839
PRJDB4176	DRR171725	35.1043	M	Healthy	Healthy	60	22.2291
PRJDB4176	DRR171726	36.516	M	Healthy	Healthy	66	24.6097
PRJDB4176	DRR171727	33.4001	M	Healthy	Healthy	72	25.2092
PRJDB4176	DRR171728	31.6902	M	Stage_I_II	CRC	47	23.5666
PRJDB4176	DRR171729	36.3614	M	MP	Healthy	60	28.4091
PRJDB4176	DRR171730	35.5576	M	Stage_I_II	CRC	66	22.0581
PRJDB4176	DRR171731	37.0775	M	Stage_I_II	CRC	45	20.6193
PRJDB4176	DRR171732	36.3925	F	Stage_0	CRC	63	21.3675
PRJDB4176	DRR171733	37.8344	F	Healthy	Healthy	75	18.3655
PRJDB4176	DRR171734	36.9582	F	Stage_I_II	CRC	68	21.7865
PRJDB4176	DRR171735	39.0069	M	Stage_I_II	CRC	66	24.6755
PRJDB4176	DRR171736	33.9607	F	MP	Healthy	67	22.0604
PRJDB4176	DRR171737	36.8627	F	Healthy	Healthy	55	23.5556
PRJDB4176	DRR171738	38.0826	M	Stage_I_II	CRC	76	19.17
PRJDB4176	DRR171739	37.7821	M	Stage_I_II	CRC	73	22.0581
PRJDB4176	DRR171740	36.6962	F	Stage_I_II	CRC	51	18.8271
PRJDB4176	DRR171741	36.3775	F	Healthy	Healthy	78	24.0344
PRJDB4176	DRR171742	37.8979	F	Stage_III_IV	CRC	67	24.3232
PRJDB4176	DRR171743	39.7306	M	Stage_0	CRC	69	22.7583
PRJDB4176	DRR171744	37.6531	M	Stage_I_II	CRC	52	31.0204
PRJDB4176	DRR171745	37.9902	M	Healthy	Healthy	50	24.8163
PRJDB4176	DRR171746	38.8283	F	Stage_0	CRC	63	36.523
PRJDB4176	DRR171747	37.3965	M	Healthy	Healthy	65	24.281
PRJDB4176	DRR171748	34.1252	F	Stage_0	CRC	64	22.4766
PRJDB4176	DRR171749	35.2951	F	Stage_I_II	CRC	73	16.8802
PRJDB4176	DRR171750	36.7391	M	Stage_III_IV	CRC	73	23.3355
PRJDB4176	DRR171751	35.6096	F	MP	Healthy	74	19.1467
PRJDB4176	DRR171752	36.428	M	MP	Healthy	78	27.3438
PRJDB4176	DRR171753	35.486	F	Stage_I_II	CRC	60	20.83
PRJDB4176	DRR171754	31.5492	M	MP	Healthy	58	21.9525
PRJDB4176	DRR171755	35.5928	M	Healthy	Healthy	61	26.2336
PRJDB4176	DRR171756	38.2852	M	MP	Healthy	51	21.7982
PRJDB4176	DRR171757	37.4712	M	Stage_0	CRC	71	26.2188
PRJDB4176	DRR171758	36.3949	M	Stage_0	CRC	67	23.597
PRJDB4176	DRR171759	33.4812	M	Stage_I_II	CRC	65	21.7181
PRJDB4176	DRR171760	38.4245	M	Stage_I_II	CRC	64	23.0518
PRJDB4176	DRR171761	35.8996	M	Stage_0	CRC	60	27.0641
PRJDB4176	DRR171762	31.4412	M	Healthy	Healthy	71	25.1559
PRJDB4176	DRR171763	35.6408	M	Healthy	Healthy	77	24.6094
PRJDB4176	DRR171764	37.5805	M	Stage_III_IV	CRC	49	26.1224
PRJDB4176	DRR171765	36.844	F	Healthy	Healthy	78	20.4294
PRJDB4176	DRR171766	37.7613	M	Stage_I_II	CRC	69	19.433
PRJDB4176	DRR171767	36.961	F	Stage_III_IV	CRC	49	22.6409
PRJDB4176	DRR171768	37.8687	F	Stage_I_II	CRC	69	20.6131
PRJDB4176	DRR171769	34.1367	M	Stage_I_II	CRC	70	26.7698
PRJDB4176	DRR171770	34.5564	M	Healthy	Healthy	68	23.1206
PRJDB4176	DRR171771	35.685	F	Healthy	Healthy	77	22.8571
PRJDB4176	DRR171772	36.8201	F	Healthy	Healthy	60	21.1109
PRJDB4176	DRR171773	34.4898	F	Healthy	Healthy	71	24.6094
PRJDB4176	DRR171774	36.4706	F	Stage_0	CRC	61	24.6094
PRJDB4176	DRR171775	36.0328	M	MP	Healthy	67	23.1473
PRJDB4176	DRR171776	35.315	M	Stage_0	CRC	57	25.4327
PRJDB4176	DRR171777	35.7772	F	Healthy	Healthy	58	22.5466
PRJDB4176	DRR171778	35.7892	F	Stage_0	CRC	73	26.5731
PRJDB4176	DRR171779	37.4905	F	Healthy	Healthy	62	19.9219
PRJDB4176	DRR171780	33.7785	M	Stage_I_II	CRC	62	23.9512
PRJDB4176	DRR171781	38.4923	M	Stage_I_II	CRC	47	21.4533
PRJDB4176	DRR171782	36.7393	M	Healthy	Healthy	47	20.679
PRJDB4176	DRR171783	37.379	M	Healthy	Healthy	42	33.14
PRJDB4176	DRR171784	36.2441	F	Stage_III_IV	CRC	63	20.1348
PRJDB4176	DRR171785	35.6075	M	Stage_I_II	CRC	73	24.6097
PRJDB4176	DRR171786	36.3371	M	Healthy	Healthy	74	25.0593
PRJDB4176	DRR171787	38.923	M	MP	Healthy	69	26.1719
PRJDB4176	DRR171788	34.2092	M	MP	Healthy	52	22.571
PRJDB4176	DRR171789	36.4886	F	Stage_I_II	CRC	73	19.563
PRJDB4176	DRR171790	35.1145	F	Stage_I_II	CRC	61	21.6413
PRJDB4176	DRR171791	35.6788	F	Healthy	Healthy	76	19.1111
PRJDB4176	DRR171792	37.92	M	Stage_I_II	CRC	76	24.653
PRJDB4176	DRR171793	37.3066	F	Healthy	Healthy	47	22.3757
PRJDB4176	DRR171794	36.6398	M	Stage_III_IV	CRC	52	23.255
PRJDB4176	DRR171795	33.1333	M	Stage_I_II	CRC	69	16.1415
PRJDB4176	DRR171796	35.7863	M	Healthy	Healthy	71	22.6474
PRJDB4176	DRR171797	37.0428	M	Stage_I_II	CRC	53	20.7612
PRJDB4176	DRR171798	38.9699	M	Healthy	Healthy	68	23.7954
PRJDB4176	DRR171799	34.673	M	Stage_I_II	CRC	70	21.048
PRJDB4176	DRR171800	35.5476	M	Stage_III_IV	CRC	59	24.841
PRJDB4176	DRR171801	32.8763	M	Healthy	Healthy	71	22.9421
PRJDB4176	DRR171802	38.0637	M	Healthy	Healthy	74	20.6193
PRJDB4176	DRR171803	37.807	M	MP	Healthy	66	18.3768
PRJDB4176	DRR171804	36.8801	M	MP	Healthy	75	21.4536
PRJDB4176	DRR171805	36.6702	M	Stage_III_IV	CRC	63	24.8591
PRJDB4176	DRR171806	37.9627	M	Stage_I_II	CRC	69	25.7276
PRJDB4176	DRR171807	35.5218	M	Healthy	Healthy	52	21.3039
PRJDB4176	DRR171808	33.096	M	MP	Healthy	73	21.0077
PRJDB4176	DRR171809	37.6234	M	MP	Healthy	74	28.6851
PRJDB4176	DRR171810	37.2676	M	Healthy	Healthy	78	21.0938
PRJDB4176	DRR171811	35.8664	M	MP	Healthy	72	23.6652
PRJDB4176	DRR171812	35.3595	F	Healthy	Healthy	77	21.2874
PRJDB4176	DRR171813	37.4367	F	Healthy	Healthy	59	22.2222
PRJDB4176	DRR171814	38.5401	M	Stage_I_II	CRC	50	23.49
PRJDB4176	DRR171815	38.9703	M	Stage_I_II	CRC	68	23.8751
PRJDB4176	DRR171816	36.704	M	Healthy	Healthy	51	29.0437
PRJDB4176	DRR171817	35.5661	M	Healthy	Healthy	54	23.7118
PRJDB4176	DRR171818	33.7489	M	Stage_I_II	CRC	65	25.0593
PRJDB4176	DRR171819	37.2473	M	Stage_III_IV	CRC	60	23.2254
PRJDB4176	DRR171820	33.0816	F	Stage_I_II	CRC	71	31.1111
PRJDB4176	DRR171821	38.638	M	Healthy	Healthy	55	26.8122
PRJDB4176	DRR171822	36.5359	F	Stage_0	CRC	66	20.4294
PRJDB4176	DRR171823	35.6107	M	MP	Healthy	71	21.1553
PRJDB4176	DRR171824	36.7737	F	Stage_I_II	CRC	74	25.73
PRJDB4176	DRR171825	35.7677	F	Healthy	Healthy	41	20.3244
PRJDB4176	DRR171826	36.12	M	MP	Healthy	58	23.8751
PRJDB4176	DRR171827	35.9586	M	Stage_0	CRC	72	22.0386
PRJDB4176	DRR171828	38.2526	F	MP	Healthy	72	17.1468
PRJDB4176	DRR171829	36.7431	M	Healthy	Healthy	78	22.151
PRJDB4176	DRR171830	35.4307	M	MP	Healthy	73	21.7993
PRJDB4176	DRR171831	36.9175	M	Stage_I_II	CRC	51	18.1662
PRJDB4176	DRR171832	35.4066	F	Stage_I_II	CRC	65	17.9931
PRJDB4176	DRR171833	43.365	M	Healthy	Healthy	67	21.4536
PRJDB4176	DRR171834	32.8342	M	Healthy	Healthy	61	25.9516
PRJDB4176	DRR171835	35.5114	M	MP	Healthy	59	24.3911
PRJDB4176	DRR171836	30.8574	M	MP	Healthy	65	24.8591
PRJDB4176	DRR171837	37.536	M	MP	Healthy	64	22.4059
PRJDB4176	DRR171838	37.3978	F	Healthy	Healthy	61	27.0051
PRJDB4176	DRR171839	32.5092	M	Stage_I_II	CRC	51	22.7244
PRJDB4176	DRR171840	37.2687	F	Healthy	Healthy	66	31.6242
PRJDB4176	DRR171841	35.5288	F	Stage_I_II	CRC	75	18.9745
PRJDB4176	DRR171842	37.8285	F	Healthy	Healthy	62	18.1955
PRJDB4176	DRR171843	34.5698	M	Healthy	Healthy	57	23.2438
PRJDB4176	DRR171844	36.8562	F	Stage_0	CRC	70	23.1405
PRJDB4176	DRR171845	32.0885	M	Healthy	Healthy	73	24.3025
PRJDB4176	DRR171846	32.8947	M	Stage_I_II	CRC	71	22.4813
PRJDB4176	DRR171847	41.1112	M	Stage_I_II	CRC	47	35.201
PRJDB4176	DRR171848	36.8996	M	Stage_I_II	CRC	66	18.7109
PRJDB4176	DRR171849	37.5313	F	Healthy	Healthy	68	19.5006
PRJDB4176	DRR171850	37.8841	F	Healthy	Healthy	74	24.3496
PRJDB4176	DRR171851	37.575	M	Stage_I_II	CRC	64	23.8367
PRJDB4176	DRR171852	36.737	M	Healthy	Healthy	74	20.7031
PRJDB4176	DRR171853	37.3377	M	Stage_0	CRC	65	27.1809
PRJDB4176	DRR171854	35.7906	M	MP	Healthy	59	22.3954
PRJDB4176	DRR171855	32.0999	M	Healthy	Healthy	63	20.898
PRJDB4176	DRR171856	38.1845	M	Healthy	Healthy	60	20.8086
PRJDB4176	DRR171857	31.5753	M	MP	Healthy	70	20.9042
PRJDB4176	DRR171858	38.0223	M	Stage_III_IV	CRC	77	23.3377
PRJDB4176	DRR171859	37.9838	F	Stage_III_IV	CRC	67	25.4375
PRJDB4176	DRR171860	37.704	M	Stage_I_II	CRC	74	25.9516
PRJDB4176	DRR171861	36.8907	M	Stage_I_II	CRC	69	19.3625
PRJDB4176	DRR171862	34.5901	F	Healthy	Healthy	61	18.591
PRJDB4176	DRR171863	37.6886	F	Healthy	Healthy	54	22.1893
PRJDB4176	DRR171864	32.3833	F	Healthy	Healthy	54	19.6283
PRJDB4176	DRR171865	35.9047	F	Healthy	Healthy	74	20.83
PRJDB4176	DRR171866	37.1994	M	Stage_0	CRC	78	29.7211
PRJDB4176	DRR171867	37.1381	F	Stage_I_II	CRC	70	23.0681
PRJDB4176	DRR171868	34.5778	M	MP	Healthy	74	23.0518
PRJDB4176	DRR171869	37.427	M	Stage_I_II	CRC	73	22.913
PRJDB4176	DRR171870	37.2818	F	Healthy	Healthy	75	21.1702
PRJDB4176	DRR171871	37.4431	M	Stage_III_IV	CRC	58	19.6052
PRJDB4176	DRR171872	33.6928	M	Healthy	Healthy	71	23.3844
PRJDB4176	DRR171873	33.8869	F	Stage_I_II	CRC	56	23.0112
PRJDB4176	DRR171874	36.9228	M	Stage_I_II	CRC	69	22.8395
PRJDB4176	DRR171875	37.3558	M	Stage_I_II	CRC	52	23.6652
PRJDB4176	DRR171876	32.1593	M	Healthy	Healthy	69	22.1453
PRJDB4176	DRR171877	35.0622	F	Stage_0	CRC	65	24.9199
PRJDB4176	DRR171878	35.2049	F	Stage_I_II	CRC	63	19.8178
PRJDB4176	DRR171879	32.3604	M	Stage_III_IV	CRC	49	37.551
PRJDB4176	DRR171880	36.6235	M	Stage_I_II	CRC	63	19.7531
PRJDB4176	DRR171881	35.8011	M	Stage_I_II	CRC	39	19.3792
PRJDB4176	DRR171882	38.5413	F	Stage_0	CRC	67	21.4573
PRJDB4176	DRR171883	33.3659	M	MP	Healthy	63	23.597
PRJDB4176	DRR171884	35.3389	F	Stage_I_II	CRC	69	19.7777
PRJDB4176	DRR171885	37.0011	M	Stage_0	CRC	50	22.0522
PRJDB4176	DRR171886	35.6838	F	Healthy	Healthy	73	20.6905
PRJDB4176	DRR171887	36.9091	F	Stage_I_II	CRC	73	18.3143
PRJDB4176	DRR171888	37.0234	M	MP	Healthy	52	21.048
PRJDB4176	DRR171889	35.4941	M	MP	Healthy	60	25.9516
PRJDB4176	DRR171890	37.4193	M	Healthy	Healthy	69	24.281
PRJDB4176	DRR171891	34.7495	M	Stage_III_IV	CRC	64	20.4467
PRJDB4176	DRR171892	36.2194	M	Stage_I_II	CRC	55	26.1752
PRJDB4176	DRR171893	38.2261	M	Stage_I_II	CRC	53	26.3656
PRJDB4176	DRR171894	36.558	M	MP	Healthy	53	27.9904
PRJDB4176	DRR171895	35.4745	M	MP	Healthy	58	21.9713
PRJDB4176	DRR171896	36.3134	M	Stage_I_II	CRC	64	22.68
PRJDB4176	DRR171897	36.4552	M	Healthy	Healthy	76	20.7967
PRJDB4176	DRR171898	38.4316	M	Stage_I_II	CRC	68	24.7676
PRJDB4176	DRR171899	33.6887	F	Healthy	Healthy	46	19.9594
PRJDB4176	DRR171900	36.6436	F	Stage_0	CRC	47	18.0662
PRJDB4176	DRR171901	33.1673	M	Stage_I_II	CRC	77	24.6097
PRJDB4176	DRR171902	36.376	M	Healthy	Healthy	70	24.2215
PRJDB4176	DRR171903	36.7927	M	MP	Healthy	69	25.0135
PRJDB4176	DRR171904	36.901	M	Stage_I_II	CRC	72	24.6904
PRJDB4176	DRR171905	35.4333	M	Stage_III_IV	CRC	60	23.4236
PRJDB4176	DRR171906	32.48	M	Stage_I_II	CRC	73	23.3067
PRJDB4176	DRR171907	37.6381	M	Stage_I_II	CRC	60	21.2953
PRJDB4176	DRR171908	35.1091	M	MP	Healthy	63	20.148
PRJDB4176	DRR171909	36.3208	F	Stage_III_IV	CRC	59	20.5049
PRJDB4176	DRR171910	34.458	M	Stage_III_IV	CRC	59	25.0593
PRJDB4176	DRR171911	35.0198	F	Stage_I_II	CRC	61	23.6128
PRJDB4176	DRR171912	37.1938	F	Stage_0	CRC	62	22.0317
PRJDB4176	DRR171913	38.6839	F	MP	Healthy	66	20.2395
PRJDB4176	DRR171914	38.2758	M	MP	Healthy	48	19.1001
PRJDB4176	DRR171915	36.4703	F	Healthy	Healthy	65	24.3232
PRJDB4176	DRR171916	34.0536	M	Stage_I_II	CRC	52	26.4236
PRJDB4176	DRR171917	36.6364	F	Healthy	Healthy	64	21.1553
PRJDB4176	DRR171918	36.1038	F	Stage_0	CRC	56	17.4818
PRJDB4176	DRR171919	34.4219	M	Healthy	Healthy	77	24.4646
PRJDB4176	DRR171920	37.7148	F	Stage_0	CRC	54	24.7475
PRJDB4176	DRR171921	34.9247	M	Healthy	Healthy	65	25.3934
PRJDB4176	DRR171922	36.0238	M	Healthy	Healthy	70	29.271
PRJDB4176	DRR171923	36.212	M	Healthy	Healthy	70	22.0604
PRJDB4176	DRR171924	38.5329	F	Stage_0	CRC	76	29.0131
PRJDB4176	DRR171925	37.0379	F	Healthy	Healthy	49	19.6311
PRJDB4176	DRR171926	39.0211	F	MP	Healthy	64	31.1111
PRJDB4176	DRR171927	36.0208	F	MP	Healthy	58	34.8087
PRJDB4176	DRR171928	37.1545	F	Healthy	Healthy	62	22.6409
PRJDB4176	DRR171929	35.29	M	MP	Healthy	64	21.7993
PRJDB4176	DRR171930	40.2619	F	Healthy	Healthy	67	19.6752
PRJDB4176	DRR171931	37.4792	M	Healthy	Healthy	69	24.3911
PRJDB4176	DRR171932	36.2981	F	MP	Healthy	70	25.5367
PRJDB4176	DRR171933	36.4697	F	Healthy	Healthy	76	24.974
PRJDB4176	DRR171934	33.0358	M	Healthy	Healthy	68	22.8374
PRJDB4176	DRR171935	36.846	F	Healthy	Healthy	69	22.9591
PRJDB4176	DRR171936	38.4918	F	Healthy	Healthy	62	19.052
PRJDB4176	DRR171937	37.8233	F	MP	Healthy	59	20.061
PRJDB4176	DRR171938	34.8178	F	Healthy	Healthy	66	19.5556
PRJDB4176	DRR171939	36.6866	F	Healthy	Healthy	72	22.3703
PRJDB4176	DRR171940	44.8683	M	MP	Healthy	54	22.4082
PRJDB4176	DRR171941	37.5852	M	Healthy	Healthy	76	23.8281
PRJDB4176	DRR171942	34.2167	F	Healthy	Healthy	45	19.2277
PRJDB4176	DRR171943	36.4625	M	Healthy	Healthy	66	23.4375
PRJDB4176	DRR171944	38.5953	M	Stage_0	CRC	72	20.9042
PRJDB4176	DRR171945	36.9454	F	Stage_I_II	CRC	57	24.4561
PRJDB4176	DRR171946	31.9319	M	Stage_0	CRC	71	27.3438
PRJDB4176	DRR171947	37.1458	F	Stage_I_II	CRC	73	22.151
PRJDB4176	DRR171948	35.5272	M	Healthy	Healthy	74	19.3337
PRJDB4176	DRR171949	42.0347	M	Stage_I_II	CRC	57	26.881
PRJDB4176	DRR171950	37.4905	M	Healthy	Healthy	65	26.5625
PRJDB4176	DRR171951	37.4376	F	Healthy	Healthy	66	19.0677
PRJDB4176	DRR171952	36.2019	F	Healthy	Healthy	66	21.6413
PRJDB4176	DRR171953	36.5327	M	Healthy	Healthy	59	28.8415
PRJDB4176	DRR171954	35.865	M	Healthy	Healthy	65	23.6652
PRJDB4176	DRR171955	34.576	M	Stage_0	CRC	73	22.3214
PRJDB4176	DRR171956	37.8804	F	MP	Healthy	41	19.9219
PRJDB4176	DRR171957	35.3947	M	Healthy	Healthy	40	25
PRJDB4176	DRR171958	38.5208	F	Stage_I_II	CRC	71	29.9643
PRJDB4176	DRR171959	36.4713	F	Healthy	Healthy	67	20.1733
PRJDB4176	DRR171960	34.4787	M	Stage_I_II	CRC	61	22.2291
PRJDB4176	DRR171961	37.3293	F	Stage_I_II	CRC	64	24.2188
PRJDB4176	DRR171962	37.0491	M	Stage_0	CRC	65	21.83
PRJDB4176	DRR171963	36.9173	F	Stage_I_II	CRC	70	24.7325
PRJDB4176	DRR171964	36.776	F	Healthy	Healthy	79	24.4444
PRJDB4176	DRR171965	42.2731	M	Healthy	Healthy	70	29.7608
PRJDB4176	DRR171966	32.9596	F	Stage_I_II	CRC	62	21.875
PRJDB4176	DRR171967	35.1019	F	HS	Healthy	40	20.0288
PRJDB4176	DRR171968	38.6485	F	HS	Healthy	38	18.132
PRJDB4176	DRR171969	37.3492	F	HS	Healthy	41	22.3757
PRJDB4176	DRR171970	36.5115	F	HS	Healthy	74	23.8048
PRJDB4176	DRR171971	37.5119	F	HS	Healthy	67	22.83
PRJDB4176	DRR171972	35.2398	F	HS	Healthy	42	19.433
PRJDB4176	DRR171973	37.8128	F	HS	Healthy	50	27.993
PRJDB4176	DRR171974	34.1154	M	HS	Healthy	55	19.3772
PRJDB4176	DRR171975	35.6743	F	HS	Healthy	70	20.0773
PRJDB4176	DRR171976	36.6516	F	HS	Healthy	55	18.8271
PRJDB4176	DRR171977	37.064	F	HS	Healthy	64	24.7768
PRJDB4176	DRR171978	34.5707	M	HS	Healthy	70	27.3588
PRJDB4176	DRR171979	37.8897	M	HS	Healthy	69	23.4586
PRJDB4176	DRR171980	37.3449	M	HS	Healthy	38	19.9573
PRJDB4176	DRR171981	37.211	F	HS	Healthy	72	26.3779
PRJDB4176	DRR171982	35.3534	M	HS	Healthy	72	24.2424
PRJDB4176	DRR171983	36.9459	M	HS	Healthy	77	30.33
PRJDB4176	DRR171984	36.6293	M	HS	Healthy	57	21.048
PRJDB4176	DRR171985	37.2345	F	HS	Healthy	57	23.1247
PRJDB4176	DRR171986	36.1657	M	HS	Healthy	68	22.9481
PRJDB4176	DRR171987	36.503	F	HS	Healthy	64	17.5431
PRJDB4176	DRR171988	36.9227	F	HS	Healthy	65	22.2137
PRJDB4176	DRR171989	36.4709	F	HS	Healthy	62	21.1702
PRJDB4176	DRR171990	36.3295	M	HS	Healthy	49	22.694
PRJDB4176	DRR171991	39.5341	M	HS	Healthy	73	26.5731
PRJDB4176	DRR171992	34.8629	M	HS	Healthy	69	22.8625
PRJDB4176	DRR171993	36.0915	F	HS	Healthy	68	19.5312
PRJDB4176	DRR171994	38.9906	F	HS	Healthy	70	20.7031
PRJDB4176	DRR171995	34.9461	M	HS	Healthy	56	22.2041
PRJDB4176	DRR171996	38.071	M	HS	Healthy	69	21.3068
PRJDB4176	DRR173016	36.9572	M	Healthy	Healthy	56	26.8544
PRJDB4176	DRR173017	38.8147	F	Healthy	Healthy	68	18.8588

## Sheet: S5_Kirishima_SeqStats(meta)
Table S5 Statistical information of shotgun metagenomics data in hot-water canal
sample ID	read data	Number of sequence reads (Raw)	Total base (Raw)	Number of sequence reads (Filtered)	Total base (Filtered)	Minimum length in filtered data (bp)	Maximum length (bp)	Average length (bp)	Number of predicted CDSs
K-01	forward	3027566	475289504	2829679	450071100	50	301	159.1	2422903
	reverse	3027566	506054295	2829679	424042954	50	301	149.9
K-02	forward	1845217	453597350	1792169	429426867	50	301	239.6	1781586
	reverse	1845217	480520262	1792169	387934217	50	301	216.5
K-03	forward	3567691	447790125	3250469	428805987	50	301	131.9	2585093
	reverse	3567691	469921094	3250469	421246137	50	301	129.6
K-05	forward	2902451	569567521	2866905	561273598	50	301	195.8	2749837
	reverse	2902451	595471351	2866905	543507793	50	301	189.6
K-06	forward	3421238	530331938	3224572	499106014	50	301	159.7	2779095
	reverse	3421238	547525088	2733267	490533966	50	301	154.8
K-07	forward	2807726	502886440	2733267	490533966	50	301	179.5	2516007
	reverse	2807726	528406496	2733267	473343341	50	301	173.2
K-08	forward	5045590	957846419	4859810	919025759	50	301	189.1	4530146
	reverse	5045590	996408687	4859810	872766007	50	301	179.6
K-09	forward	2860197	692928593	2764139	652523222	50	301	236.1	2783610
	reverse	2860197	735714036	2764139	588750534	50	301	213

## Sheet: S6_Kirishima_SeqStats(16S)
Table S6 Statistical information of 16S amplicon sequence data in hot-water canal
sample ID	read data	Number of reads (Raw)	Total base (Raw)	Number of reads (Filtered)	Total base (Filtered)	Minimum length in filtered data (bp)	Maximum length (bp)	Average length (bp)
K-01	forward	377720	113618894	372290	106208298	50	301	285.3
	reverse	377720	113418791	372290	99285906	50	301	266.7
K-02	forward	626326	188446100	617492	176955561	50	301	286.6
	reverse	626326	187998697	617492	163264803	50	301	264.4
K-03	forward	719734	216510820	708136	201833667	50	301	285
	reverse	719734	216077272	708136	187316745	50	301	264.5
K-04	forward	701079	210896522	689219	196135620	50	301	284.6
	reverse	701079	210422503	689219	181644062	50	301	263.6
K-05	forward	685843	206261575	673674	189824509	50	301	281.8
	reverse	685843	205858506	673674	175989899	50	301	261.2
K-06	forward	638651	192155783	628975	179691108	50	301	285.7
	reverse	638651	191751764	628975	165957063	50	301	263.9
K-07	forward	811905	244259992	799486	227909815	50	301	285.1
	reverse	811905	243727948	799486	211837423	50	301	265
K-08	forward	1094127	329205933	1078349	307959069	50	301	285.6
	reverse	1094127	328488757	1078349	288027475	50	301	267.1
K-09	forward	1076926	324045075	1057963	298479817	50	301	282.1
	reverse	1076926	323263769	1057963	279394673	50	301	264.1

## Sheet: S7_OGT_Kirishima
Table S7 OGT of species belonging to predominant genus in hot-water canal
genus	species	synonymous	OGT	predicted_OGT	mean_OGT	mean_predicted_OGT	median_OGT	median_predicted_OGT
Chloroflexus	chloroflexus_aggregans		55	61.3759	52	60.1906	52	60.1906
	chloroflexus_aurantiacus		49	59.0053
Sulfurihydrogenibium	sulfurihydrogenibium_azorense		68	65.9916	66.25	64.8373	68	64.8373
	sulfurihydrogenibium_kristjanssonii		68	n.d.
	sulfurihydrogenibium_rodmanii		68	n.d.
	sulfurihydrogenibium_subterraneum		61	63.6829
Bellilinea	bellilinea_caldifistulae		55	62.5385	55	62.5385	55	62.5385
Dictyoglomus	dictyoglomus_thermophilum		70	85.2052	72.5	85.1303	72.5	85.1303
	dictyoglomus_turgidum		75	85.0553
Gp3	n.d.		n.d.	n.d.
Fervidobacterium	fervidobacterium_changbaicum		75	69.9588	66.8571	69.5129	65	69.8681
	fervidobacterium_gondwanense		65	69.5505
	fervidobacterium_islandicum		63	70.0023
	fervidobacterium_nodosum		70	68.1847
	fervidobacterium_pennivorans		65	69.8681
	fervidobacterium_riparium		65	n.d.
	fervidobacterium_sp		65	n.d.
Ignavibacterium	ignavibacterium_album		45	40.6789	45	40.6789	45	40.6789
Thiobacillus	thiobacillus_acidophilus		27	n.d.	30.6667	37.8812	29	35.0283
	thiobacillus_albertis	Acidithiobacillus albertensis	30	33.5575
	thiobacillus_aquaesulis		43	n.d.
	thiobacillus_caldus	Acidithiobacillus caldus	43	51.5394
	thiobacillus_concretivorus	Acidithiobacillus thiooxidans	27	35.0283
	thiobacillus_cuprinus		28	n.d.
	thiobacillus_delicatus		28	n.d.
	thiobacillus_denitrificans		30	33.2097
	thiobacillus_ferrooxidans	Acidithiobacillus ferrooxidans	27	39.1341
	thiobacillus_halophilus	Guyparkeria halophila	30	51.3344
	thiobacillus_hydrothermalis		36	n.d.
	thiobacillus_intermedius	Thiomonas intermedia	30	25.6052
	thiobacillus_neapolitanus	Halothiobacillus neapolitanus	29	28.401
	thiobacillus_novellus	Starkeya novella	28	37.9381
	thiobacillus_perometabolis		28	n.d.
	thiobacillus_plumbophilus	Sulfuriferula plumbiphila	30	33.5828
	thiobacillus_prosperus	Acidihalobacter prosperus	35	47.53
	thiobacillus_sp		26	n.d.
	thiobacillus_tepidarius	Thermithiobacillus tepidarius	44	48.7433
	thiobacillus_thiooxidans	Acidithiobacillus thiooxidans	26	35.0283
	thiobacillus_thioparus		29	32.7845
	thiobacillus_thiophilus		25	n.d.
	thiobacillus_thyasiris		30	n.d.
	thiobacillus_versutus	Paracoccus versutus	27	34.8007
Geminicoccus	geminicoccus_roseus		30	41.1262	30	41.1262	30	41.1262
Subdivision3_genera_incertae_sedis	n.d.		n.d.	n.d.
Anaerolinea	anaerolinea_thermolimosa		50	62.4659	52.5	63.27	52.5	63.27
	anaerolinea_thermophila		55	64.074
Thermodesulfovibrio	thermodesulfovibrio_aggregans		60	67.1414	61	62.9431	60	62.7221
	thermodesulfovibrio_hydrogeniphilus		65	n.d.
	thermodesulfovibrio_islandicus		65	62.5617
	thermodesulfovibrio_thiophilus		55	59.1869
	thermodesulfovibrio_yellowstonii		60	62.8825
Thermodesulfobacterium	thermodesulfobacterium_commune		70	75.893	69.1667	75.4613	67.5	75.4317
	thermodesulfobacterium_geofontis		80	79.126
	thermodesulfobacterium_hveragerdense		65	75.4317
	thermodesulfobacterium_hydrogeniphilum		70	71.5629
	thermodesulfobacterium_sp		65	n.d.
	thermodesulfobacterium_thermophilum		65	75.2927
Tepidimonas	tepidimonas_aquatica		50	43.966	50	42.8174	50	42.6061
	tepidimonas_ignava		50	42.6061
	tepidimonas_thermarum		50	41.8801
Thermodesulforhabdus	thermodesulforhabdus_norvegica		58	75.0491	58	75.0491	58	75.0491
Phycisphaera	Phycisphaera mikurensis		n.d.	27.5326		27.5326		27.5326
Thermus	thermus_antranikianii		70	98.6304	63.7059	93.3658	66	98.6546
	thermus_aquaticus		69	99.2509
	thermus_caliditerrae		65	96.5858
	thermus_chliarophilus	Calidithermus chliarophilus	50	67.2129
	thermus_composti		45	100.09
	thermus_filiformis		70	101.146
	thermus_flavus	Thermus thermophilus	70	102.665
	thermus_igniterrae		70	98.6546
	thermus_islandicus		65	102.489
	thermus_kawarayensis		68	n.d.
	thermus_oshimai		65	99.3467
	thermus_ruber	Meiothermus ruber	57	68.2901
	thermus_scotoductus		66	96.3782
	thermus_silvanus	Meiothermus silvanus	50	68.8685
	thermus_sp		67	n.d.
	thermus_tengchongensis		65	98.2153
	thermus_thermophilus		71	102.665
Dongia	Dongia mobilis		n.d.	33.4054		33.4054		33.4054
Flexibacter	flexibacter_aggregans	Flexithrix dorotheae	30	29.4576	27.2222	26.9476	29	27.0739
	flexibacter_aurantiacus	Flavobacterium johnsoniae	30	20.8979
	flexibacter_canadensis	Solitalea canadensis	26	21.9412
	flexibacter_columnaris	Flavobacterium columnare	23	28.0071
	flexibacter_elegans	Eisenibacter elegans	30	38.2683
	flexibacter_filiformis	Chitinophaga filiformis	30	20.729
	flexibacter_flexilis		29	19.7197
	flexibacter_japonensis	Chitinophaga japonensis	30	27.8511
	flexibacter_litoralis	Bernardetia litoralis	29	31.8989
	flexibacter_maritimus	Tenacibaculum maritimum	26	26.2968
	flexibacter_ovolyticus	Tenacibaculum ovolyticum	15	24.8114
	flexibacter_polymorphus		30	n.d.
	flexibacter_psychrophilus	Flavobacterium psychrophilum	19	22.0538
	flexibacter_roseolus	Hugenholtzia roseola	28	34.2367
	flexibacter_ruber	Thermoflexibacter ruber	30	32.5897
	flexibacter_sancti	Chitinophaga sancti	30	20.4028
	flexibacter_sp		26	n.d.
	flexibacter_tractuosus	Marivirga tractuosa	29	32.0003
Armatimonadetes_gp7	armatimonas_rosea		30	32.7651	30	32.7651	30	32.7651
Thermotoga	thermotoga_caldifontis		70	77.4458	72	75.1573	75	75.7016
	thermotoga_elfii	Pseudothermotoga elfii	65	61.5673
	thermotoga_hypogea	Pseudothermotoga hypogea	70	73.9574
	thermotoga_lettingae	Pseudothermotoga lettingae	65	61.4688
	thermotoga_maritima		75	86.8911
	thermotoga_naphthophila		75	86.0223
	thermotoga_neapolitana		79	88.7637
	thermotoga_petrophila		75	86.719
	thermotoga_profunda		60	59.9096
	thermotoga_sp		78	n.d.
	thermotoga_thermarum	Pseudothermotoga thermarum	80	68.8278
Clostridium III	clostridium_cellobioparum	Ruminiclostridium cellobioparum	37	38.6852	44.5	42.8466	41	38.207
	clostridium_termitidis		37	n.d.
	clostridium_cellulolyticum	Ruminiclostridium cellulolyticum	35	35.9375
	clostridium_papyrosolvens	Ruminiclostridium papyrosolvens	27	34.8794
	clostridium_clariflavum	Acetivibrio clariflavus	55	51.2099
	clostridium_stercorarium	Thermoclostridium stercorarium	60	58.6386
	clostridium_josui	Ruminiclostridium josui	45	37.7288
	clostridium_thermolacticum		60	n.d.
Kofleria	kofleria_flava		29	n.d.	29		29
Caldisericum	caldisericum_exile		65	62.9915	65	62.9915	65	62.9915
Ideonella	ideonella_azotifigens		30	22.2989	32	26.0442	32	26.0442
	ideonella_dechloratans		34	29.7896
Caldilinea	caldilinea_aerophila		55	57.3013	55	57.3013	55	57.3013
	caldilinea_tarbellica		55	n.d.
Rhodobacter	rhodobacter_adriaticus		26	31.3074	28.1667	34.0361	28	31.2547
	rhodobacter_aestuarii		28	27.1399
	rhodobacter_azotoformans	Cereibacter azotoformans	29	42.8252
	rhodobacter_blasticus		30	28.0451
	rhodobacter_capsulatus		28	29.759
	rhodobacter_johrii	Cereibacter johrii	28	41.6687
	rhodobacter_megalophilus		28	n.d.
	rhodobacter_sp		32	n.d.
	rhodobacter_sphaeroides	Cereibacter sphaeroides	28	41.4133
	rhodobacter_sulfidophilus	Rhodovulum sulfidophilum	26	35.8868
	rhodobacter_veldkampii	Bieblia veldkampii	26	31.1142
	rhodobacter_vinaykumarii	Bieblia vinaykumarii	29	31.2019
Thiothrix	thiothrix_caldifontis		28	28.0505	21.8889	27.9646	23	27.7934
	thiothrix_disciformis	Thiolinea disciformis	23	29.1171
	thiothrix_eikelboomii		20	31.7082
	thiothrix_flexilis	Thiofilum flexile	25	30.9261
	thiothrix_fructosivorans		10	22.6635
	thiothrix_lacustris		23	26.7887
	thiothrix_nivea		25	27.5364
	thiothrix_sp		17	n.d.
	thiothrix_unzii		26	26.9267

## Sheet: S8_OGT_Bacteroides_Prevotella
Table S8 OGT prediction of Bacteroides and Prevotella
Genus	Specific epithet	Predicted OGT (°C)
Bacteroides	fragilis	36.8297
Bacteroides	ovatus	31.3882
Bacteroides	uniformis	34.9774
Bacteroides	xylanisolvens	33.7508
Bacteroides	pyogenes	37.8204
Bacteroides	cellulosilyticus	32.6545
Bacteroides	eggerthii	34.566
Bacteroides	finegoldii	35.306
Bacteroides	thetaiotaomicron	33.0494
Bacteroides	stercoris	34.4655
Bacteroides	salyersiae	34.4599
Bacteroides	nordii	34.5072
Bacteroides	caccae	36.205
Bacteroides	oleiciplenus	33.0736
Bacteroides	fluxus	36.1771
Bacteroides	clarus	33.325
Bacteroides	helcogenes	33.5844
Bacteroides	coprosuis	37.1927
Bacteroides	intestinalis	33.8108
Bacteroides	faecichinchillae	37.03
Bacteroides	stercorirosoris	33.2702
Bacteroides	rodentium	35.4438
Bacteroides	reticulotermitis	31.0709
Bacteroides	graminisolvens	30.4747
Bacteroides	gallinarum	36.38
Bacteroides	propionicifaciens	35.2231
Bacteroides	faecis	32.6638
Bacteroides	heparinolyticus	34.2343
Bacteroides	caecigallinarum	33.7121
Bacteroides	caecicola	36.8721
Bacteroides	gallinaceum	38.2276
Bacteroides	faecalis	35.5554
Bacteroides	kribbi	32.6024
Bacteroides	koreensis	32.6072
Bacteroides	togonis	39.0454
Bacteroides	ilei	35.4941
Bacteroides	ndongoniae	37.9258
Bacteroides	zoogleoformans	34.6484
Bacteroides	bouchesdurhonensis	36.2502
Bacteroides	cutis	36.9321
Bacteroides	congonensis	31.7016
Bacteroides	ihuae	30.5444
Bacteroides	luti	26.0928
Bacteroides	mediterraneensis	36.791
Bacteroides	caecimuris	34.7477
Bacteroides	timonensis	33.9901
Bacteroides	neonati	32.7681
Prevotella	bivia	27.8741
Prevotella	denticola	30.7301
Prevotella	disiens	27.8502
Prevotella	nigrescens	26.5885
Prevotella	amnii	31.2797
Prevotella	buccalis	25.1996
Prevotella	timonensis	26.865
Prevotella	oris	26.8093
Prevotella	melaninogenica	27.7097
Prevotella	oralis	28.5418
Prevotella	intermedia	27.628
Prevotella	bryantii	22.3801
Prevotella	histicola	26.0198
Prevotella	oulorum	20.4858
Prevotella	veroralis	28.0443
Prevotella	buccae	28.0845
Prevotella	ruminicola	25.0192
Prevotella	brevis	24.3003
Prevotella	saccharolytica	29.0518
Prevotella	baroniae	26.2648
Prevotella	pleuritidis	34.1282
Prevotella	maculosa	26.8138
Prevotella	salivae	24.3254
Prevotella	micans	27.8503
Prevotella	multisaccharivorax	22.797
Prevotella	copri	24.6058
Prevotella	marshii	29.7335
Prevotella	bergensis	23.6598
Prevotella	scopos	27.8589
Prevotella	dentasini	31.3164
Prevotella	shahii	22.5159
Prevotella	albensis	25.529
Prevotella	corporis	29.5089
Prevotella	loescheii	24.0389
Prevotella	conceptionensis	24.8381
Prevotella	paludivivens	15.9398
Prevotella	nanceiensis	25.4786
Prevotella	stercorea	26.5455
Prevotella	pallens	25.849
Prevotella	fusca	29.8083
Prevotella	enoeca	28.2379
Prevotella	aurantiaca	28.54
Prevotella	falsenii	27.2391
Prevotella	oryzae	19.4333
Prevotella	dentalis	25.5285
Prevotella	multiformis	30.8659
Prevotella	jejuni	26.8029
Prevotella	hominis	22.762
Prevotella	pectinovora	22.0131
Prevotella	koreensis	30.7269
Prevotella	brunnea	29.4296
Prevotella	mizrahii	20.3596
Prevotella	marseillensis	25.5413
Prevotella	colorans	26.2389
Prevotella	lascolaii	28.887
Prevotella	ihumii	28.6545
Prevotella	phocaeensis	28.1449
